# Supplementary material for: Pharmacological use of a novel scaffold, anomeric N,N-diarylamino tetrahydropyran: molecular similarity search, chemocentric target profiling, and experimental evidence
Source: Sci Rep. 2017 Oct 2;7:12535. doi: 10.1038/s41598-017-12082-3 (PMC5624941; doi:10.1038/s41598-017-12082-3)
Supplement: Supplementary file 2 — Supplementary Tables [file 41598_2017_12082_MOESM2_ESM.xlsx]

## Sheet: Table1
GeneSymbol	GeneID	PathwayName	PathwayID
CAPN2	824	Alzheimer's disease	KEGG:05010
CAPN2	824	Apoptosis	KEGG:04210
CAPN2	824	Focal adhesion	KEGG:04510
CAPN2	824	Protein processing in endoplasmic reticulum	KEGG:04141
F10	2159	Complement and coagulation cascades	KEGG:04610
F10	2159	Hemostasis	REACT:604
F10	2159	Metabolism of proteins	REACT:17015
GRM2	2912	Glutamatergic synapse	KEGG:04724
GRM2	2912	Neuroactive ligand-receptor interaction	KEGG:04080
GRM2	2912	Signal Transduction	REACT:111102
HNMT	3176	Histidine metabolism	KEGG:00340
HRH3	11255	Neuroactive ligand-receptor interaction	KEGG:04080
HRH3	11255	Signal Transduction	REACT:111102
HTR4	3360	Calcium signaling pathway	KEGG:04020
HTR4	3360	Neuroactive ligand-receptor interaction	KEGG:04080
HTR4	3360	Signal Transduction	REACT:111102
LTA4H	4048	Arachidonic acid metabolism	KEGG:00590
LTA4H	4048	Metabolic pathways	KEGG:01100
LTA4H	4048	Metabolism	REACT:111217
MAOA	4128	Arginine and proline metabolism	KEGG:00330
MAOA	4128	Drug metabolism - cytochrome P450	KEGG:00982
MAOA	4128	Glycine, serine and threonine metabolism	KEGG:00260
MAOA	4128	Histidine metabolism	KEGG:00340
MAOA	4128	Metabolic pathways	KEGG:01100
MAOA	4128	Metabolism	REACT:111217
MAOA	4128	Neuronal System	REACT:13685
MAOA	4128	Phenylalanine metabolism	KEGG:00360
MAOA	4128	Tryptophan metabolism	KEGG:00380
MAOA	4128	Tyrosine metabolism	KEGG:00350
NQO1	1728	Metabolism	REACT:111217
PYGB	5834	Disease	REACT:116125
PYGB	5834	Insulin signaling pathway	KEGG:04910
PYGB	5834	Metabolism	REACT:111217
PYGB	5834	Starch and sucrose metabolism	KEGG:00500
SLC5A2	6524	Disease	REACT:116125
SLC5A2	6524	Metabolism	REACT:111217
SLC5A2	6524	Transmembrane transport of small molecules	REACT:15518
HDA-3	173074	Notch signaling pathway	KEGG:04330
HDAC1	3065	Cell Cycle	REACT:115566
HDAC1	3065	Cell cycle	KEGG:04110
HDAC1	3065	Chromatin organization	REACT:172623
HDAC1	3065	Chronic myeloid leukemia	KEGG:05220
HDAC1	3065	Disease	REACT:116125
HDAC1	3065	Gene Expression	REACT:71
HDAC1	3065	Hemostasis	REACT:604
HDAC1	3065	Huntington's disease	KEGG:05016
HDAC1	3065	Mus musculus biological processes	REACT:200794
HDAC1	3065	Notch signaling pathway	KEGG:04330
HDAC1	3065	Pathways in cancer	KEGG:05200
HDAC1	3065	Signal Transduction	REACT:111102
HDAC10	83933	Chromatin organization	REACT:172623
HDAC10	83933	Disease	REACT:116125
HDAC10	83933	Signal Transduction	REACT:111102
HDAC11	79885	Disease	REACT:116125
HDAC11	79885	Signal Transduction	REACT:111102
HDAC1-A	397868	Cell cycle	KEGG:04110
HDAC1-A	397868	Notch signaling pathway	KEGG:04330
HDAC1-B	379083	Cell cycle	KEGG:04110
HDAC1-B	379083	Notch signaling pathway	KEGG:04330
HDAC1L	84576	Cell cycle	KEGG:04110
HDAC1L	84576	Chronic myeloid leukemia	KEGG:05220
HDAC1L	84576	Huntington's disease	KEGG:05016
HDAC1L	84576	Notch signaling pathway	KEGG:04330
HDAC1L	84576	Pathways in cancer	KEGG:05200
HDAC2	3066	Cell cycle	KEGG:04110
HDAC2	3066	Chromatin organization	REACT:172623
HDAC2	3066	Chronic myeloid leukemia	KEGG:05220
HDAC2	3066	Disease	REACT:116125
HDAC2	3066	Gene Expression	REACT:71
HDAC2	3066	Hemostasis	REACT:604
HDAC2	3066	Huntington's disease	KEGG:05016
HDAC2	3066	Mus musculus biological processes	REACT:200794
HDAC2	3066	Notch signaling pathway	KEGG:04330
HDAC2	3066	Pathways in cancer	KEGG:05200
HDAC2	3066	Signal Transduction	REACT:111102
HDAC3	8841	Chromatin organization	REACT:172623
HDAC3	8841	Circadian Clock	REACT:24941
HDAC3	8841	Developmental Biology	REACT:111045
HDAC3	8841	Disease	REACT:116125
HDAC3	8841	Metabolism	REACT:111217
HDAC3	8841	Signal Transduction	REACT:111102
HDAC4	9759	Disease	REACT:116125
HDAC4	9759	Signal Transduction	REACT:111102
HDAC5	10014	Disease	REACT:116125
HDAC5	10014	Signal Transduction	REACT:111102
HDAC6	10013	Cellular responses to stress	REACT:120956
HDAC6	10013	Disease	REACT:116125
HDAC6	10013	Signal Transduction	REACT:111102
HDAC7	51564	Disease	REACT:116125
HDAC7	51564	Signal Transduction	REACT:111102
HDAC8	55869	Cell Cycle	REACT:115566
HDAC8	55869	Chromatin organization	REACT:172623
HDAC8	55869	Disease	REACT:116125
HDAC8	55869	Mitotic M-M/G1 phases	REACT:21300
HDAC8	55869	Signal Transduction	REACT:111102
HDAC9	9734	Disease	REACT:116125
HDAC9	9734	Signal Transduction	REACT:111102
HRH1	3269	Calcium signaling pathway	KEGG:04020
HRH1	3269	Neuroactive ligand-receptor interaction	KEGG:04080
HRH1	3269	Signal Transduction	REACT:111102
HRH2	3274	Calcium signaling pathway	KEGG:04020
HRH2	3274	Gastric acid secretion	KEGG:04971
HRH2	3274	Neuroactive ligand-receptor interaction	KEGG:04080
HRH2	3274	Signal Transduction	REACT:111102
HRH4	59340	Neuroactive ligand-receptor interaction	KEGG:04080
HRH4	59340	Signal Transduction	REACT:111102
PPARA	5465	Adipocytokine signaling pathway	KEGG:04920
PPARA	5465	Circadian Clock	REACT:24941
PPARA	5465	Gene Expression	REACT:71
PPARA	5465	Hepatitis C	KEGG:05160
PPARA	5465	Metabolism	REACT:111217
PPARA	5465	Mus musculus biological processes	REACT:200794
PPARA	5465	PPAR signaling pathway	KEGG:03320
PPARAB	557714	Adipocytokine signaling pathway	KEGG:04920
PPARAB	557714	PPAR signaling pathway	KEGG:03320
PPARD	5467	Acute myeloid leukemia	KEGG:05221
PPARD	5467	Gene Expression	REACT:71
PPARD	5467	Pathways in cancer	KEGG:05200
PPARD	5467	PPAR signaling pathway	KEGG:03320
PPARD	5467	Wnt signaling pathway	KEGG:04310
PPARDB	30754	PPAR signaling pathway	KEGG:03320
PPARDB	30754	Wnt signaling pathway	KEGG:04310
PPARG	5468	Developmental Biology	REACT:111045
PPARG	5468	Gene Expression	REACT:71
PPARG	5468	Huntington's disease	KEGG:05016
PPARG	5468	Mus musculus biological processes	REACT:200794
PPARG	5468	Osteoclast differentiation	KEGG:04380
PPARG	5468	Pathways in cancer	KEGG:05200
PPARG	5468	PPAR signaling pathway	KEGG:03320
PPARG	5468	Thyroid cancer	KEGG:05216
PPARGC-1	397013	Adipocytokine signaling pathway	KEGG:04920
PPARGC-1	397013	Huntington's disease	KEGG:05016
PPARGC-1	397013	Insulin signaling pathway	KEGG:04910
PPARGC1A	10891	Adipocytokine signaling pathway	KEGG:04920
PPARGC1A	10891	Circadian Clock	REACT:24941
PPARGC1A	10891	Developmental Biology	REACT:111045
PPARGC1A	10891	Huntington's disease	KEGG:05016
PPARGC1A	10891	Insulin signaling pathway	KEGG:04910
PPARGC1A	10891	Mus musculus biological processes	REACT:200794
PPARGC1A	10891	Organelle biogenesis and maintenance	REACT:200751
PPARGC1B	133522	Metabolism	REACT:111217
PPARGC1B	133522	Organelle biogenesis and maintenance	REACT:200751
CHRNA1	1134	Neuroactive ligand-receptor interaction	KEGG:04080
CHRNA1	1134	Neuronal System	REACT:13685
CHRNA10	57053	Neuroactive ligand-receptor interaction	KEGG:04080
CHRNA1.2	444296	Neuroactive ligand-receptor interaction	KEGG:04080
CHRNA1-A	379288	Neuroactive ligand-receptor interaction	KEGG:04080
CHRNA2	1135	Neuroactive ligand-receptor interaction	KEGG:04080
CHRNA2	1135	Neuronal System	REACT:13685
CHRNA2A	678575	Neuroactive ligand-receptor interaction	KEGG:04080
CHRNA2B	568849	Neuroactive ligand-receptor interaction	KEGG:04080
CHRNA3	1136	Neuroactive ligand-receptor interaction	KEGG:04080
CHRNA3	1136	Neuronal System	REACT:13685
CHRNA4	1137	Neuroactive ligand-receptor interaction	KEGG:04080
CHRNA4	1137	Neuronal System	REACT:13685
CHRNA4B	556619	Neuroactive ligand-receptor interaction	KEGG:04080
CHRNA5	1138	Neuroactive ligand-receptor interaction	KEGG:04080
CHRNA5	1138	Neuronal System	REACT:13685
CHRNA6	8973	Neuroactive ligand-receptor interaction	KEGG:04080
CHRNA6	8973	Neuronal System	REACT:13685
CHRNA7	1139	Calcium signaling pathway	KEGG:04020
CHRNA7	1139	Neuroactive ligand-receptor interaction	KEGG:04080
CHRNA7	1139	Neuronal System	REACT:13685
CHRNA9	55584	Neuroactive ligand-receptor interaction	KEGG:04080
CHRNA9	55584	Neuronal System	REACT:13685
EPHX1	2052	Bile secretion	KEGG:04976
EPHX1	2052	Metabolism of xenobiotics by cytochrome P450	KEGG:00980
EPHX2	2053	Arachidonic acid metabolism	KEGG:00590
EPHX2	2053	Metabolic pathways	KEGG:01100
EPHX2	2053	Metabolism	REACT:111217
EPHX2	2053	Peroxisome	KEGG:04146

## Sheet: Table2
TID	First(chembl_id)	First(target__name)	ProductScores	Product(ROCS_TanimotoCombo)	Count(Hits)	Product/Count	1/Product(ROCS_TanimotoCombo)	Sum(ROCS_Rank)	Sum(Rank)/count	Count(total_ligand)	Hit Ratio(Hits/Total)	Max*(ROCS_ShapeTanimoto)	Mean(ROCS_TanimotoCombo)	Max*(ROCS_ColorTanimoto)	Max*(ROCS_RefTversky)	Max*(ROCS_RefColorTversky)	Median(ROCS_RefTverskyCombo)	Max*(ROCS_FitTversky)	Max*(ROCS_FitColorTversky)	Median(ROCS_FitTverskyCombo)	Max*(ROCS_ScaledColor)	Max*(ROCS_ComboScore)	Max*(ROCS_ColorScore)	Standard deviation(ROCS_TanimotoCombo)	Target Gene Symbol	Max*(ROCS_TanimotoCombo)	Max*(ROCS_ShapeTanimoto)	Max*(ROCS_ColorTanimoto)
64	CHEMBL1181633	Vitamin D receptor	1.63388	2.86051e+17	298	9.59902e+14	3.49588e-18	66024	221.557	19729	0.0151047	0.97	1.14673	0.904	1.016	0.95	1.506	1.087	0.971	1.401	0.983	1.829	-1.924	0.0766634	NR1I1	1.676	0.97	0.706
103989	CHEMBL1367366	Chromobox protein homolog 1	1.53929	5.9945e+82	1475	4.06407e+79	1.6682e-83	333030	225.783	87650	0.0168283	0.907	1.13965	0.904	1.016	0.966	1.472	1.065	0.982	1.414	0.994	1.829	-1.852	0.0640834	CBX	1.248	0.907	0.342
103144	CHEMBL1368322	Nuclear factor erythroid 2-related factor 2	1.51746	1.75774e+47	883	1.99064e+44	5.68913e-48	215946	244.559	81152	0.0108808	0.9	1.13268	0.904	1.016	0.964	1.491	1.087	0.982	1.385	0.993	1.784	-1.923	0.0616959	NFE2L2	1.199	0.9	0.299
104677	CHEMBL1181633	Menin/Histone-lysine N-methyltransferase MLL	1.50891	5.30821e+29	537	9.88494e+26	1.88387e-30	131624	245.11	40513	0.013255	0.97	1.1381	0.854	1.001	0.96	1.507	1.061	0.98	1.372	0.988	1.823	-1.923	0.0736808	ALL1	1.676	0.97	0.706
19	CHEMBL6619	Estrogen receptor alpha	1.48595	2.50606e+07	123	203745	3.99033e-08	28024	227.837	4820	0.0255187	0.904	1.15149	0.918	1.004	0.961	1.489	1.087	0.957	1.375	0.985	1.784	-1.935	0.0850789	ESR	1.277	0.904	0.373
103691	CHEMBL1368322	Mothers against decapentaplegic homolog 3	1.43887	2.86189e+37	707	4.04794e+34	3.49419e-38	177373	250.881	61119	0.0115676	0.9	1.13141	0.854	1.016	0.966	1.516	1.062	0.982	1.358	0.994	1.829	-1.853	0.0639572	MADH3	1.199	0.9	0.299
101373	CHEMBL1367366	Lysine-specific demethylase 4A	1.43767	5.40796e+47	827	6.53925e+44	1.84913e-48	182506	220.684	47579	0.0173816	0.907	1.14384	0.854	1.016	0.957	1.518	1.065	0.98	1.387	0.993	1.829	-1.852	0.063893	JHDM3A	1.248	0.907	0.342
174	CHEMBL6619	Estrogen receptor beta	1.42451	4.24402e+06	111	38234.4	2.35626e-07	24859	223.955	3727	0.0297827	0.904	1.15022	0.918	0.987	0.961	1.494	1.06	0.957	1.374	0.985	1.784	-1.983	0.0837025	ESR2	1.277	0.904	0.373
155	CHEMBL198177	Dopamine transporter	1.42338	9802644202975774	268	3.6577e+13	1.02013e-16	57150	213.246	3826	0.070047	0.876	1.15041	0.926	0.946	0.961	1.487	1.104	0.98	1.4095	0.963	1.784	-1.939	0.0892967	DAT1	1.099	0.876	0.223
100	CHEMBL198177	Norepinephrine transporter	1.39578	2.51541e+14	250	1.00616e+12	3.9755e-15	54955	219.82	3666	0.0681942	0.876	1.14419	0.926	0.946	0.961	1.4935	1.104	0.961	1.393	0.963	1.784	-1.939	0.0769607	NAT1	1.099	0.876	0.223
121	CHEMBL198177	Serotonin transporter	1.39578	5.23745e+14	257	2.03792e+12	1.90932e-15	55838	217.268	4798	0.053564	0.876	1.14338	0.926	0.946	0.961	1.489	1.104	0.961	1.397	0.963	1.784	-1.939	0.0776787	HTT	1.099	0.876	0.223
102672	CHEMBL1181633	Histone-lysine N-methyltransferase, H3 lysine-9 specific 3	1.38778	1.31179e+70	1243	1.05534e+67	7.62318e-71	286005	230.093	84623	0.0146887	0.97	1.14053	0.763	1.021	0.962	1.517	1.064	0.981	1.384	0.994	1.829	-1.895	0.066521	BAT8	1.676	0.97	0.706
100876	CHEMBL1306990	Histone acetyltransferase GCN5	1.34219	5.69763e+07	146	390248	1.75512e-08	36359	249.034	13045	0.011192	0.895	1.13175	0.904	0.983	0.95	1.498	1.059	0.973	1.3715	0.994	1.724	-1.982	0.0639013	GCN5	1.142	0.895	0.247
11130	CHEMBL1367366	Aldehyde dehydrogenase 1A1	1.33655	6.85022e+60	1093	6.26735e+57	1.45981e-61	255635	233.884	70450	0.0155145	0.907	1.13846	0.791	1.016	0.955	1.51	1.069	0.982	1.384	0.991	1.829	-1.899	0.0641467	ALDC	1.248	0.907	0.342
126	CHEMBL188115	Cyclooxygenase-2	1.32816	6.07705e+35	594	1.02307e+33	1.64553e-36	137606	231.66	4826	0.123083	0.888	1.15042	0.866	1.027	0.939	1.561	1.049	0.957	1.3135	0.963	1.784	-1.983	0.0629838	COX2	1.128	0.888	0.24
88	CHEMBL1213033	Dopamine D1 receptor	1.31772	164174	85	1931.46	6.09111e-06	18612	218.965	2224	0.0382194	0.869	1.15471	0.904	0.981	0.95	1.503	1.062	0.95	1.411	0.963	1.784	-1.956	0.0866051	DRD1	1.201	0.869	0.332
103668	CHEMBL1181633	Prelamin-A/C	1.31458	1.19398e+27	504	2.36901e+24	8.37536e-28	125213	248.438	33982	0.0148314	0.97	1.13347	0.749	0.987	0.957	1.501	1.072	0.977	1.3765	0.993	1.829	-1.923	0.0661725	LMN1	1.676	0.97	0.706
96	CHEMBL188115	Cyclooxygenase-1	1.31011	2.42148e+29	490	4.9418e+26	4.1297e-30	116120	236.98	3778	0.129698	0.888	1.14965	0.866	1.027	0.939	1.564	1.049	0.944	1.306	0.963	1.784	-1.983	0.0622205	COX-1	1.128	0.888	0.24
100325	CHEMBL1181633	Hypoxia-inducible factor 1 alpha	1.29305	295.839	39	7.58562	0.00338022	8954	229.59	2512	0.0155255	0.97	1.16223	0.747	0.999	0.939	1.533	1.087	0.981	1.364	0.963	1.784	-1.981	0.119125	BHLHE78	1.676	0.97	0.706
104678	CHEMBL1181633	Runt-related transcription factor 1/Core-binding factor subunit beta	1.29072	3.23677e+08	151	2.14356e+06	3.0895e-09	34688	229.722	6705	0.0225205	0.97	1.14073	0.749	0.987	0.951	1.5	1.087	0.952	1.38	0.984	1.829	-1.923	0.0741951	AML1	1.676	0.97	0.706
11638	CHEMBL1181633	MAP kinase ERK2	1.2728	6.30229e+13	240	2.62595e+11	1.58672e-14	54940	228.917	15420	0.0155642	0.97	1.14372	0.745	0.987	0.939	1.5095	1.087	0.98	1.3865	0.967	1.784	-1.923	0.0737384	MAPK1	1.676	0.97	0.706
12911	CHEMBL1181633	Cytochrome P450 2C9	1.26217	1.93202e+18	301	6418674029639602	5.17593e-19	64711	214.987	19306	0.015591	0.97	1.15261	0.733	1.006	0.946	1.516	1.075	0.971	1.392	0.984	1.787	-1.965	0.0783503	CYP2C10	1.676	0.97	0.706
11400	CHEMBL1213033	FK506 binding protein 12	1.25892	139.005	38	3.65802	0.007194	9685	254.868	4627	0.00821266	0.869	1.1425	0.904	0.972	0.95	1.5135	1.024	0.95	1.362	0.963	1.784	-1.956	0.101338	FRAP	1.201	0.869	0.332
10957	CHEMBL1181633	Arachidonate 15-lipoxygenase, type II	1.25185	3.63605e+06	110	33055	2.75024e-07	24398	221.8	6559	0.0167708	0.97	1.14996	0.745	0.987	0.957	1.5255	1.049	0.98	1.382	0.993	1.784	-1.965	0.0848919	ALOX15B	1.676	0.97	0.706
12912	CHEMBL1181633	Cytochrome P450 2C19	1.24925	7322627546657514	266	2.75287e+13	1.36563e-16	58829	221.162	18078	0.014714	0.97	1.14961	0.733	1.006	0.946	1.5055	1.064	0.971	1.399	0.984	1.787	-1.965	0.0776204	CYP2C19	1.676	0.97	0.706
101216	CHEMBL1181633	Huntingtin	1.24509	2.76023e+14	271	1.01853e+12	3.62289e-15	67281	248.269	17391	0.0155828	0.97	1.13236	0.732	0.988	0.942	1.518	1.062	0.97	1.361	0.977	1.829	-1.956	0.0678509	HTT	1.676	0.97	0.706
100972	CHEMBL210868	DNA polymerase iota	1.24435	1.03127e+67	1237	8.33684e+63	9.69681e-68	296217	239.464	108423	0.011409	0.899	1.13451	0.748	1.016	0.955	1.485	1.063	0.982	1.395	0.993	1.827	-1.923	0.0628898	POLI	1.231	0.899	0.332
11365	CHEMBL1181633	Cytochrome P450 2D6	1.24328	4.34773e+18	310	1.40249e+16	2.30005e-19	68275	220.242	19972	0.0155217	0.97	1.15097	0.731	1.006	0.946	1.518	1.064	0.969	1.384	0.984	1.787	-1.965	0.0787943	CYP2D6	1.676	0.97	0.706
17045	CHEMBL1181633	Cytochrome P450 3A4	1.24328	1.41727e+18	307	4616510937067765	7.05582e-19	68668	223.674	22982	0.0133583	0.97	1.14811	0.731	1.006	0.946	1.519	1.064	0.969	1.389	0.984	1.787	-1.965	0.0751761	CYP3A3	1.676	0.97	0.706
12594	CHEMBL1181633	Cytochrome P450 1A2	1.24328	3831116620401117	261	1.46786e+13	2.61021e-16	57766	221.326	17956	0.0145355	0.97	1.1498	0.731	1.006	0.946	1.508	1.064	0.969	1.399	0.984	1.787	-1.965	0.077991	CYP1A2	1.676	0.97	0.706
20053	CHEMBL210868	Cellular tumor antigen p53	1.24272	6.37514e+25	476	1.33932e+23	1.56859e-26	114022	239.542	34390	0.0138412	0.899	1.13428	0.74	1.021	0.946	1.474	1.087	0.976	1.41	0.994	1.823	-1.924	0.0561555	P53	1.231	0.899	0.332
103657	CHEMBL1368322	Microtubule-associated protein tau	1.23986	1.12454e+37	685	1.64167e+34	8.89251e-38	168251	245.622	60762	0.0112735	0.9	1.13427	0.745	1.01	0.96	1.522	1.064	0.98	1.366	0.993	1.829	-1.853	0.062569	MAPT	1.199	0.9	0.299
103069	CHEMBL1181633	Tyrosyl-DNA phosphodiesterase 1	1.23505	2.26136e+10	181	1.24937e+08	4.42211e-11	40047	221.254	10887	0.0166253	0.97	1.14283	0.749	1.01	0.952	1.497	1.087	0.959	1.379	0.994	1.696	-1.923	0.0718104	TDP1	1.676	0.97	0.706
100782	CHEMBL1181633	Endoplasmic reticulum-associated amyloid beta-peptide-binding protein	1.23024	3.65124e+10	186	1.96303e+08	2.73879e-11	44082	237	14801	0.0125667	0.97	1.14183	0.745	0.999	0.933	1.5255	1.05	0.98	1.389	0.977	1.775	-1.924	0.0735595	ERAB	1.676	0.97	0.706
103624	CHEMBL1305534	Lethal(3)malignant brain tumor-like protein 1	1.22316	3.43736e+16	279	1.23203e+14	2.90921e-17	59438	213.039	12794	0.0218071	0.88	1.14832	0.763	0.992	0.962	1.496	1.065	0.98	1.401	0.976	1.829	-1.852	0.0714602	KIAA0681	1.171	0.88	0.291
12883	CHEMBL1368322	Peptidyl-prolyl cis-trans isomerase NIMA-interacting 1	1.19871	1.63794e+17	315	5.1998e+14	6.10524e-18	78054	247.79	33812	0.00931622	0.9	1.13594	0.749	1.01	0.96	1.547	1.049	0.98	1.349	0.994	1.784	-1.924	0.0670477	PIN1	1.199	0.9	0.299
114	CHEMBL648	Adenosine A1 receptor	1.19254	683467	73	9362.56	1.46313e-06	14277	195.575	5308	0.0137528	0.83	1.21196	0.905	0.94	0.95	1.568	1.049	0.95	1.424	0.977	1.784	-1.983	0.163197	ADORA1	1.325	0.83	0.495
103659	CHEMBL210868	Lysine-specific demethylase 4D-like	1.19212	4.28777e+21	407	1.05351e+19	2.33221e-22	100978	248.103	36305	0.0112106	0.899	1.13166	0.746	1.01	0.95	1.547	1.054	0.961	1.348	0.994	1.829	-1.923	0.0590323	KDM4DL	1.231	0.899	0.332
78	CHEMBL362919	Thyroid stimulating hormone receptor	1.16789	2.44683e+20	347	7.05138e+17	4.08692e-21	75283	216.954	16793	0.0206634	0.867	1.1468	0.733	0.998	0.957	1.534	1.087	0.971	1.374	0.993	1.823	-1.963	0.0682384	LGR3	1.198	0.867	0.331
10977	CHEMBL1376342	Lysosomal alpha-glucosidase	1.16577	5.25911e+14	273	1.92641e+12	1.90146e-15	65232	238.945	19714	0.013848	0.896	1.13351	0.745	1.016	0.963	1.55	1.051	0.98	1.344	0.993	1.733	-1.899	0.0557634	GAA	1.304	0.896	0.408
101097	CHEMBL1306990	Neuropeptide S receptor	1.1363	3.20812e+14	271	1.18381e+12	3.11709e-15	65747	242.609	14149	0.0191533	0.895	1.13255	0.74	0.992	0.946	1.545	1.05	0.976	1.337	0.985	1.784	-1.952	0.0574166	GPR154	1.142	0.895	0.247
103665	CHEMBL1368322	Survival motor neuron protein	1.13395	2.56415e+24	438	5.85423e+21	3.89992e-25	98906	225.813	31109	0.0140795	0.9	1.13845	0.733	0.992	0.941	1.49	1.063	0.971	1.4085	0.993	1.784	-1.923	0.0606858	SMN	1.199	0.9	0.299
271	CHEMBL1181633	Thyroid hormone receptor beta-1	1.13334	63197.7	72	877.746	1.58234e-05	14420	200.278	5737	0.0125501	0.97	1.16972	0.706	0.999	0.947	1.546	1.087	0.95	1.3765	0.994	1.694	-1.981	0.09937	ERBA2	1.676	0.97	0.706
103732	CHEMBL1349192	Histone-lysine N-methyltransferase MLL	1.12783	1.86349e+13	229	8.13751e+10	5.36628e-14	49026	214.087	15924	0.0143808	0.884	1.14438	0.745	1.016	0.93	1.444	1.079	0.98	1.431	0.962	1.714	-1.923	0.0628339	ALL1	1.124	0.884	0.24
251	CHEMBL140919	Platelet activating factor receptor	1.11049	46290.2	47	984.898	2.16028e-05	5501	117.043	1336	0.0351796	0.884	1.264	0.757	0.945	0.957	1.569	1.049	0.944	1.476	0.978	1.853	-1.983	0.137931	PAFR	1.64	0.884	0.757
12054	CHEMBL210868	Arachidonate 15-lipoxygenase	1.10212	212388	92	2308.56	4.70837e-06	20093	218.402	5508	0.016703	0.899	1.14458	0.724	0.984	0.947	1.528	1.034	0.964	1.38	0.976	1.823	-1.924	0.0696043	ALOX15	1.231	0.899	0.332
10206	CHEMBL1334407	DNA polymerase beta	1.0728	5.88078e+12	244	2.41015e+10	1.70046e-13	61400	251.639	21424	0.0113891	0.866	1.12929	0.745	0.997	0.949	1.5025	1.027	0.956	1.372	0.978	1.79	-1.924	0.0535636	POLB	1.12	0.866	0.254
100144	CHEMBL220998	Flap endonuclease 1	1.054	39355.4	82	479.943	2.54095e-05	20327	247.89	10324	0.00794266	0.888	1.14012	0.746	0.99	0.943	1.522	1.047	0.98	1.3395	0.979	1.661	-1.988	0.0796045	FEN1	1.187	0.888	0.299
43	CHEMBL1306990	Beta-2 adrenergic receptor	1.05132	1584.9	48	33.0188	0.000630954	9097	189.521	3980	0.0120603	0.895	1.16875	0.724	0.954	0.939	1.5285	1.049	0.944	1.3955	0.967	1.829	-1.982	0.0845065	ADRB2	1.142	0.895	0.247
25	CHEMBL1800980	Glucocorticoid receptor	1.01348	4611.83	58	79.5143	0.000216834	12480	215.172	3296	0.0175971	0.869	1.16024	0.677	0.999	0.939	1.5095	1.087	0.947	1.3695	0.963	1.784	-1.981	0.0955246	GRL	1.067	0.869	0.198
72	CHEMBL7430	Dopamine D2 receptor	1.01259	5.25863e+08	162	3.24607e+06	1.90164e-09	39811	245.747	6467	0.0250503	0.856	1.13375	0.743	0.94	0.947	1.4925	1.062	0.944	1.3455	0.963	1.784	-1.965	0.0657179	DRD2	1.198	0.856	0.341
90	CHEMBL7430	Dopamine D4 receptor	1.01259	238457	100	2384.57	4.19363e-06	25475	254.75	3100	0.0322581	0.856	1.13394	0.743	0.94	0.947	1.4885	1.062	0.944	1.3455	0.963	1.784	-1.972	0.0722637	DRD4	1.198	0.856	0.341
65	CHEMBL291646	Cytochrome P450 19A1	1.00092	6.82722e+07	103	662837	1.46473e-08	15119	146.786	1810	0.0569061	0.909	1.19517	0.772	0.979	0.968	1.642	1.025	0.792	1.351	0.982	1.854	-2.159	0.09738	ARO1	1.376	0.909	0.468
10188	CHEMBL487781	MAP kinase p38 alpha	0.997516	1.53733e+09	152	1.0114e+07	6.50477e-10	35511	233.625	5419	0.0280495	0.884	1.15148	0.692	0.983	0.939	1.6075	1.049	0.944	1.309	0.963	1.784	-1.983	0.0729144	CSBP	1.201	0.884	0.317
10733	CHEMBL1351542	Beta-glucocerebrosidase	0.997021	2.76429e+07	133	207842	3.61756e-08	30669	230.594	11255	0.011817	0.859	1.13894	0.725	1.021	0.963	1.554	0.985	0.965	1.361	0.987	1.713	-1.956	0.0584092	GBA	1.154	0.859	0.295
136	CHEMBL26826	Delta opioid receptor	0.994324	2.10787e+12	203	1.03836e+10	4.74412e-13	42365	208.695	4889	0.0415218	0.937	1.1519	0.634	1.009	0.939	1.627	1.049	0.944	1.273	0.963	1.784	-1.983	0.0670262	OPRD	1.226	0.937	0.289
103638	CHEMBL362919	Transcriptional regulator ERG	0.98641	832.775	47	17.7186	0.0012008	10188	216.766	4844	0.00970273	0.867	1.15662	0.736	0.976	0.94	1.467	1.065	0.973	1.449	0.963	1.626	-1.93	0.083253	ERG	1.198	0.867	0.331
86	CHEMBL648	Monoamine oxidase A	0.97948	42643.2	82	520.039	2.34504e-05	18292	223.073	2320	0.0353448	0.83	1.14159	0.735	0.94	0.939	1.395	1.049	0.972	1.459	0.963	1.784	-1.786	0.0822254	MAOA	1.325	0.83	0.495
55	CHEMBL66095	Arachidonate 5-lipoxygenase	0.967505	253.621	42	6.03859	0.0039429	10081	240.024	2002	0.020979	0.865	1.14302	0.704	0.966	0.946	1.478	1.028	0.948	1.4075	0.969	1.784	-2.245	0.0735054	ALOX5	1.099	0.865	0.234
165	CHEMBL362919	HERG	0.959572	3.56422e+07	133	267987	2.80566e-08	33546	252.226	8557	0.0155428	0.867	1.1421	0.638	1.006	0.939	1.485	1.087	0.947	1.339	0.964	1.784	-1.956	0.0771689	ERG	1.198	0.867	0.331
93	CHEMBL1085018	Acetylcholinesterase	0.94568	1.52219e+07	116	131223	6.56948e-08	21763	187.612	4098	0.0283065	0.83	1.15533	0.709	0.94	0.939	1.4575	1.072	0.952	1.462	0.984	1.784	-1.929	0.0715867	ACHE	1.1	0.83	0.27
87	CHEMBL518982	Cannabinoid CB1 receptor	0.945364	1.02213e+07	123	83100.3	9.78346e-08	27996	227.61	4858	0.0253191	0.87	1.14183	0.659	0.994	0.939	1.611	1.049	0.944	1.281	0.963	1.784	-1.978	0.0628224	CNR	1.184	0.87	0.314
10979	CHEMBL188268	Vascular endothelial growth factor receptor 1	0.928784	331.159	36	9.19885	0.0030197	7330	203.611	3221	0.0111767	0.849	1.17853	0.692	0.953	0.939	1.5205	1.049	0.944	1.4145	0.963	1.784	-1.983	0.0962133	FLT	1.105	0.849	0.256
11639	CHEMBL188268	MAP kinase ERK1	0.928784	623.349	40	15.5837	0.00160424	8059	201.475	1922	0.0208117	0.849	1.17795	0.692	0.953	0.939	1.549	1.049	0.944	1.409	0.963	1.784	-1.983	0.0931932	ERK1	1.105	0.849	0.256
9	CHEMBL188268	Epidermal growth factor receptor erbB1	0.928784	1520.86	52	29.2472	0.000657524	12955	249.135	7137	0.00728597	0.849	1.1546	0.692	0.953	0.939	1.523	1.049	0.944	1.3855	0.963	1.784	-1.983	0.0907775	ERBB	1.105	0.849	0.256
10140	CHEMBL188268	Tyrosine-protein kinase LCK	0.928784	979.401	44	22.2591	0.00102103	8990	204.318	4777	0.0092108	0.849	1.1728	0.692	0.953	0.939	1.549	1.049	0.944	1.409	0.963	1.784	-1.983	0.0923128	LCK	1.105	0.849	0.256
11635	CHEMBL188268	Protein kinase C alpha	0.928784	790.439	42	18.82	0.00126512	8678	206.619	2794	0.0150322	0.849	1.17564	0.692	0.953	0.939	1.549	1.049	0.944	1.409	0.963	1.784	-1.983	0.0936402	PKCA	1.105	0.849	0.256
104725	CHEMBL188115	Cyclooxygenase	0.92354	6.1211e+13	233	2.62708e+11	1.63369e-14	54437	233.635	836	0.278708	0.888	1.14724	0.715	1.027	0.911	1.532	0.967	0.957	1.313	0.933	1.68	-2.178	0.0557267	COX1	1.128	0.888	0.24
101013	CHEMBL1328839	DNA polymerase eta	0.917625	2.23621e+06	117	19112.9	4.47185e-07	26743	228.573	17745	0.00659341	0.871	1.13424	0.68	0.997	0.942	1.525	1.038	0.916	1.38	0.978	1.735	-1.924	0.0519518	POLH	1.093	0.871	0.221
129	CHEMBL127007	Mu opioid receptor	0.915949	1.04651e+10	174	6.01441e+07	9.55559e-11	38602	221.851	4979	0.0349468	0.864	1.1436	0.634	1.008	0.939	1.6235	1.049	0.944	1.2685	0.963	1.784	-1.983	0.0660405	MOR1	1.291	0.864	0.427
137	CHEMBL127007	Kappa opioid receptor	0.915949	1.51962e+09	155	9.80403e+06	6.58058e-10	34368	221.729	4594	0.0337397	0.864	1.14808	0.634	1.008	0.939	1.616	1.049	0.944	1.292	0.963	1.784	-1.983	0.0684059	OPRK	1.291	0.864	0.427
250	CHEMBL648	Neurokinin 1 receptor	0.904672	451.952	42	10.7608	0.00221262	9343	222.452	3280	0.0128049	0.83	1.16014	0.699	0.94	0.939	1.531	1.049	0.944	1.3635	0.963	1.784	-1.983	0.0931541	NK1R	1.325	0.83	0.495
10475	CHEMBL1376342	Neuropeptide Y receptor type 1	0.874617	104.297	28	3.72488	0.00958803	5455	194.821	1908	0.0146751	0.896	1.18446	0.626	0.94	0.939	1.509	1.049	0.944	1.446	0.963	1.784	-1.983	0.100447	NPY1R	1.304	0.896	0.408
20137	CHEMBL1370844	Serine-protein kinase ATM	0.871172	2872.72	60	47.8787	0.000348102	13693	228.217	3073	0.0195249	0.879	1.14352	0.69	1.016	0.884	1.4945	1.049	0.944	1.3895	0.928	1.615	-1.923	0.0621789	ATM	1.365	0.879	0.486
248	CHEMBL99319	Thromboxane-A synthase	0.870713	171.522	36	4.7645	0.00583016	8624	239.556	2024	0.0177866	0.892	1.15747	0.626	0.94	0.939	1.467	1.049	0.944	1.3895	0.963	1.784	-1.983	0.0985919	CYP5	1.092	0.892	0.2
10142	CHEMBL199003	Melanocortin receptor 4	0.862904	1068.47	47	22.7333	0.000935921	9579	203.809	3653	0.0128661	0.884	1.16279	0.626	0.94	0.939	1.479	1.049	0.944	1.409	0.963	1.784	-1.983	0.0845018	MC4R	1.169	0.884	0.284
3	CHEMBL648	Phosphodiesterase 5A	0.857597	117.582	31	3.79298	0.00850467	6835	220.484	2551	0.0121521	0.83	1.16987	0.626	0.995	0.939	1.511	1.049	0.944	1.42	0.963	1.784	-1.983	0.0966646	PDE5	1.325	0.83	0.495
56	CHEMBL362919	Androgen Receptor	0.844478	293.631	47	6.24746	0.00340564	11765	250.319	4145	0.011339	0.867	1.13051	0.677	0.98	0.897	1.477	1.087	0.944	1.371	0.918	1.595	-1.981	0.0695504	AR	1.198	0.867	0.331
10938	CHEMBL188268	Tyrosine-protein kinase JAK2	0.837679	6.76942	12	0.564119	0.147723	2739	228.25	2346	0.00511509	0.849	1.17767	0.724	0.953	0.909	1.6445	0.951	0.964	1.349	0.928	1.716	-2.374	0.116007	JAK2	1.105	0.849	0.256
104730	CHEMBL1330307	Nuclear factor NF-kappa-B complex	0.832622	10.808	18	0.600443	0.0925243	3200	177.778	1204	0.0149502	0.867	1.14289	0.74	0.949	0.915	1.4245	0.947	0.976	1.48	0.949	1.617	-2.624	0.0620672	NFKB1	1.14	0.867	0.273
10693	CHEMBL1337113	Alpha-galactosidase A	0.830294	748.139	54	13.8544	0.00133665	13130	243.148	4020	0.0134328	0.84	1.13191	0.634	0.982	0.946	1.5515	1.027	0.916	1.3625	0.994	1.784	-1.923	0.0620886	GLA	1.241	0.84	0.401
188	CHEMBL188268	Receptor protein-tyrosine kinase erbB-2	0.828739	621.23	45	13.8051	0.00160971	10776	239.467	3686	0.0122084	0.849	1.15656	0.626	0.94	0.939	1.579	1.049	0.944	1.343	0.963	1.784	-1.983	0.0859343	ERBB2	1.105	0.849	0.256
11272	CHEMBL18190	Sigma opioid receptor	0.825811	7870.05	63	124.921	0.000127064	13315	211.349	2656	0.0237199	0.846	1.15573	0.626	0.94	0.939	1.424	1.049	0.944	1.473	0.963	1.784	-1.924	0.0819239	OPRS1	1.28	0.846	0.434
107	CHEMBL523245	Serotonin 2a (5-HT2a) receptor	0.824835	1.98386e+06	113	17556.3	5.04068e-07	25067	221.832	3779	0.0299021	0.845	1.13888	0.626	0.94	0.939	1.469	1.049	0.944	1.382	0.963	1.784	-1.963	0.0690867	HTR2	1.119	0.845	0.274
61	CHEMBL73074	Muscarinic acetylcholine receptor M1	0.823858	54419	88	618.398	1.83759e-05	22753	258.557	3193	0.0275603	0.844	1.13389	0.626	0.94	0.939	1.4905	1.049	0.944	1.3475	0.963	1.784	-1.983	0.0698836	CHRM1	1.101	0.844	0.257
15	CHEMBL26915	Carbonic anhydrase II	0.82341	529.233	41	12.9081	0.00188953	8214	200.341	4478	0.00915587	0.834	1.16844	0.626	0.94	0.939	1.506	1.061	0.944	1.435	0.963	1.784	-1.96	0.0893594	CA2	1.162	0.834	0.328
249	CHEMBL648	Endothelin receptor ET-A	0.816371	421.761	41	10.2869	0.00237101	8560	208.78	2416	0.0169702	0.83	1.16234	0.626	0.94	0.939	1.463	1.057	0.944	1.44	0.963	1.784	-1.983	0.093603	EDNRA	1.325	0.83	0.495
52	CHEMBL648	Alpha-2a adrenergic receptor	0.810192	3101.78	53	58.5241	0.000322396	9878	186.377	1690	0.0313609	0.83	1.16642	0.626	0.94	0.939	1.511	1.049	0.944	1.409	0.963	1.784	-1.983	0.0809022	ADRA2A	1.325	0.83	0.495
103	CHEMBL648	Alpha-1d adrenergic receptor	0.810192	846.855	46	18.4099	0.00118084	10098	219.522	1987	0.0231505	0.83	1.16074	0.626	0.94	0.939	1.522	1.049	0.944	1.402	0.963	1.784	-1.983	0.085573	ADRA1A	1.325	0.83	0.495
134	CHEMBL648	Vasopressin V1a receptor	0.810192	3312.14	55	60.2207	0.00030192	11214	203.891	1761	0.0312323	0.83	1.16167	0.626	0.94	0.939	1.63	1.049	0.944	1.336	0.968	1.784	-1.983	0.0847707	AVPR1	1.325	0.83	0.495
235	CHEMBL648	Leukocyte elastase	0.810192	719.376	53	13.5731	0.00139009	13398	252.792	3395	0.0156112	0.83	1.13515	0.626	0.94	0.939	1.441	1.049	0.944	1.451	0.963	1.784	-1.983	0.086637	ELA2	1.325	0.83	0.495
10773	CHEMBL648	Interleukin-8 receptor B	0.810192	61.728	24	2.572	0.0162001	4343	180.958	1408	0.0170455	0.83	1.19125	0.626	0.94	0.939	1.4865	1.049	0.944	1.459	0.963	1.784	-1.983	0.0998957	CXCR2	1.325	0.83	0.495
11575	CHEMBL648	C-C chemokine receptor type 2	0.810192	146.21	34	4.30028	0.0068395	7529	221.441	2251	0.0151044	0.83	1.16156	0.626	0.94	0.939	1.4615	1.049	0.944	1.3955	0.963	1.784	-1.983	0.0964139	CCR2	1.325	0.83	0.495
12592	CHEMBL648	Matrix metalloproteinase 9	0.810192	976.369	55	17.7522	0.0010242	12636	229.745	3732	0.0147374	0.83	1.13611	0.626	0.94	0.939	1.432	1.049	0.944	1.432	0.963	1.784	-1.983	0.0835751	CLG4B	1.325	0.83	0.495
24	CHEMBL648	HMG-CoA reductase	0.810192	66.2342	25	2.64937	0.015098	4829	193.16	1159	0.0215703	0.83	1.18652	0.626	0.94	0.939	1.467	1.049	0.944	1.457	0.963	1.784	-1.983	0.100612	HMGCR	1.325	0.83	0.495
47	CHEMBL648	Muscarinic acetylcholine receptor M2	0.810192	85717.7	92	931.715	1.16662e-05	23578	256.283	2939	0.0313032	0.83	1.13328	0.626	0.94	0.939	1.4875	1.049	0.944	1.3425	0.963	1.784	-1.983	0.0681315	CHRM2	1.325	0.83	0.495
102	CHEMBL648	Histamine H2 receptor	0.810192	97.3386	29	3.3565	0.0102734	6017	207.483	1445	0.0200692	0.83	1.17476	0.626	0.94	0.939	1.506	1.049	0.944	1.42	0.963	1.784	-1.983	0.0981819	HRH2	1.325	0.83	0.495
127	CHEMBL648	Histamine H1 receptor	0.810192	472788	96	4924.87	2.11511e-06	20384	212.333	2421	0.039653	0.83	1.14804	0.626	0.94	0.939	1.4725	1.049	0.944	1.382	0.969	1.784	-1.965	0.0745267	HRH1	1.325	0.83	0.495
215	CHEMBL648	Muscarinic acetylcholine receptor M5	0.810192	40936.5	86	476.006	2.44281e-05	21603	251.198	1595	0.0539185	0.83	1.13342	0.626	0.94	0.939	1.45	1.049	0.944	1.3925	0.963	1.784	-1.983	0.0702246	CHRM5	1.325	0.83	0.495
219	CHEMBL648	Muscarinic acetylcholine receptor M3	0.810192	13551.9	74	183.134	7.37901e-05	17866	241.432	2522	0.0293418	0.83	1.13939	0.626	0.94	0.939	1.4975	1.049	0.944	1.3455	0.963	1.784	-1.983	0.0738374	CHRM3	1.325	0.83	0.495
227	CHEMBL648	Serotonin 2b (5-HT2b) receptor	0.810192	72.8218	27	2.6971	0.0137321	5761	213.37	2114	0.012772	0.83	1.1763	0.626	0.94	0.939	1.467	1.049	0.944	1.435	0.963	1.784	-1.983	0.103404	HTR2B	1.325	0.83	0.495
280	CHEMBL648	Adenosine A3 receptor	0.810192	333.843	40	8.34607	0.00299542	9438	235.95	4995	0.00800801	0.83	1.15938	0.626	0.94	0.939	1.5105	1.049	0.944	1.3725	0.963	1.784	-1.965	0.0878877	ADORA3	1.325	0.83	0.495
10034	CHEMBL648	Bradykinin B2 receptor	0.810192	69.7527	25	2.79011	0.0143364	4561	182.44	1418	0.0176305	0.83	1.1888	0.626	0.94	0.939	1.506	1.049	0.944	1.457	0.963	1.784	-1.983	0.0985567	BDKRB2	1.325	0.83	0.495
10627	CHEMBL648	Serotonin 6 (5-HT6) receptor	0.810192	156.515	35	4.47187	0.00638915	8108	231.657	3129	0.0111857	0.83	1.15897	0.626	0.94	0.939	1.467	1.049	0.944	1.382	0.963	1.784	-1.983	0.0963872	HTR6	1.325	0.83	0.495
11624	CHEMBL648	Caspase-1	0.810192	1052.06	49	21.4706	0.000950517	10978	224.041	4536	0.0108025	0.83	1.15529	0.626	0.94	0.939	1.506	1.049	0.944	1.409	0.963	1.784	-1.983	0.0825712	IL1BC	1.325	0.83	0.495
13000	CHEMBL648	Matrix metalloproteinase-1	0.810192	910.969	53	17.1881	0.00109773	11902	224.566	4714	0.0112431	0.83	1.14004	0.626	0.94	0.939	1.429	1.049	0.944	1.435	0.963	1.784	-1.983	0.0843562	CLG	1.325	0.83	0.495
10904	CHEMBL71922	Serine/threonine-protein kinase RAF	0.789873	8.85836	18	0.492131	0.112888	5198	288.778	1326	0.0135747	0.896	1.13144	0.692	0.998	0.909	1.6275	0.956	0.856	1.239	0.928	1.716	-1.995	0.0818084	RAF	1.077	0.896	0.181
10197	CHEMBL188268	Glycogen synthase kinase-3 beta	0.78846	50.9349	30	1.69783	0.0196329	7709	256.967	4226	0.00709891	0.849	1.14203	0.692	0.953	0.909	1.6015	0.976	0.925	1.3275	0.928	1.716	-2.505	0.0715308	GSK3B	1.105	0.849	0.256
11531	CHEMBL210868	Nuclear factor NF-kappa-B p105 subunit	0.780305	21.5264	20	1.07632	0.0464546	4495	224.75	1536	0.0130208	0.899	1.16955	0.558	0.999	0.907	1.462	1.087	0.944	1.3795	0.964	1.673	-1.981	0.0966178	NFKB1	1.231	0.899	0.332
133	CHEMBL362919	Peroxisome proliferator-activated receptor gamma	0.76788	51.4412	31	1.65939	0.0194397	7942	256.194	4384	0.00707117	0.867	1.13803	0.677	0.867	0.897	1.447	1.087	0.95	1.399	0.908	1.629	-1.981	0.0785228	NR1C3	1.198	0.867	0.331
11398	CHEMBL1213033	P-glycoprotein 1	0.759845	254.733	38	6.7035	0.00392568	8625	226.974	2046	0.0185728	0.869	1.16079	0.67	1.007	0.944	1.5315	1.047	0.735	1.3625	0.98	1.784	-1.965	0.0993202	ABCB1	1.201	0.869	0.332
104690	CHEMBL131155	Protein farnesyltransferase	0.757332	3.2748e+06	111	29502.7	3.05362e-07	25202	227.045	1863	0.0595813	0.832	1.14705	0.74	0.963	0.961	1.846	0.95	0.773	1.183	0.988	1.81	-2.631	0.0772017	FNTB	1.384	0.832	0.552
10266	CHEMBL188268	Fibroblast growth factor receptor 1	0.752072	25.4533	27	0.942715	0.0392876	7773	287.889	2788	0.00968436	0.849	1.12967	0.692	0.953	0.909	1.423	1.006	0.856	1.505	0.928	1.716	-2.002	0.0761461	BFGFR	1.105	0.849	0.256
10980	CHEMBL188268	Vascular endothelial growth factor receptor 2	0.743665	37.5317	31	1.2107	0.0266442	9072	292.645	6347	0.0048842	0.849	1.12577	0.692	0.953	0.938	1.613	0.964	0.856	1.33	0.962	1.716	-2.611	0.0655539	FLK1	1.105	0.849	0.256
12666	CHEMBL362455	Serine/threonine-protein kinase AKT	0.734518	80.6231	36	2.23953	0.0124034	9698	269.389	3408	0.0105634	0.859	1.13142	0.692	0.96	0.909	1.6265	0.964	0.856	1.3115	0.928	1.716	-2.34	0.0657273	AKT1	1.079	0.859	0.219
10434	CHEMBL188268	Tyrosine-protein kinase SRC	0.729645	85.2932	37	2.30522	0.0117243	10270	277.568	5055	0.00731949	0.849	1.12935	0.692	0.953	0.909	1.623	0.976	0.856	1.31	0.928	1.716	-2.611	0.0645391	SRC1	1.105	0.849	0.256
104682	CHEMBL6619	Estrogen receptor	0.727317	26.4189	30	0.88063	0.0378517	8900	296.667	1709	0.0175541	0.904	1.11673	0.591	0.939	0.906	1.5105	1.03	0.941	1.2855	0.928	1.651	-1.975	0.0586068	ESR2	1.277	0.904	0.373
11408	CHEMBL7939	c-Jun N-terminal kinase 3	0.725446	32.827	23	1.42726	0.0304628	5007	217.696	1474	0.0156038	0.815	1.16639	0.692	0.953	0.926	1.491	0.99	0.856	1.443	0.96	1.72	-2.611	0.0793661	JNK3	1.112	0.815	0.298
11969	CHEMBL188268	cAMP-dependent protein kinase alpha-catalytic subunit	0.720674	5.02621	10	0.502621	0.198957	1970	197	1864	0.00536481	0.849	1.1782	0.692	0.953	0.909	1.652	0.964	0.856	1.4055	0.928	1.716	-2.611	0.0898626	PRKACA	1.105	0.849	0.256
8	CHEMBL188268	Tyrosine-protein kinase ABL	0.720674	5.44338	11	0.494853	0.183709	2406	218.727	2603	0.00422589	0.849	1.16955	0.692	0.953	0.909	1.654	0.964	0.856	1.402	0.928	1.716	-2.611	0.0899537	ABL	1.105	0.849	0.256
10839	CHEMBL188268	Serine/threonine-protein kinase PIM1	0.720674	12.6801	17	0.745891	0.0788634	3685	216.765	2592	0.00655864	0.849	1.16382	0.692	0.953	0.909	1.623	0.964	0.856	1.446	0.928	1.716	-1.988	0.0830747	PIM1	1.105	0.849	0.256
11082	CHEMBL188268	MAP kinase-activated protein kinase 2	0.720674	11.7803	17	0.692961	0.0848872	3862	227.176	2541	0.00669028	0.849	1.15882	0.692	0.953	0.909	1.657	0.964	0.856	1.302	0.953	1.716	-2.611	0.0834665	MAPKAPK2	1.105	0.849	0.256
12670	CHEMBL188268	Tyrosine-protein kinase receptor FLT3	0.720674	23.9111	25	0.956444	0.0418216	6909	276.36	2672	0.00935629	0.849	1.13776	0.692	0.953	0.909	1.631	0.964	0.856	1.309	0.928	1.716	-2.42	0.0773209	CD135	1.105	0.849	0.256
11288	CHEMBL305978	Coagulation factor XII	0.720204	6.61074	15	0.440716	0.151269	3658	243.867	812	0.0184729	0.813	1.13667	0.748	0.853	0.853	1.405	1.02	0.982	1.452	0.885	1.625	-1.895	0.0791099	F12	1.184	0.813	0.371
10695	CHEMBL362455	Serine/threonine-protein kinase AKT2	0.706326	6.24136	12	0.520114	0.160221	2638	219.833	1969	0.00609446	0.859	1.168	0.692	0.96	0.909	1.652	0.927	0.856	1.3915	0.928	1.716	-2.34	0.0915433	AKT2	1.079	0.859	0.219
10120	CHEMBL188268	MAP kinase p38 beta	0.693013	6.39176	12	0.532647	0.156451	2545	212.083	1027	0.0116845	0.849	1.17017	0.692	0.953	0.909	1.652	0.927	0.856	1.3915	0.928	1.716	-2.611	0.0895309	MAPK11	1.105	0.849	0.256
10751	CHEMBL188268	Inhibitor of nuclear factor kappa B kinase alpha subunit	0.693013	5.05617	11	0.459652	0.197778	2422	220.182	1277	0.00861394	0.849	1.16136	0.692	0.953	0.909	1.65	0.927	0.856	1.27	0.928	1.716	-2.611	0.0845474	CHUK	1.105	0.849	0.256
11409	CHEMBL188268	Dual specificity mitogen-activated protein kinase kinase 1	0.693013	9.42312	16	0.588945	0.106122	3912	244.5	1697	0.0094284	0.849	1.15313	0.692	0.953	0.909	1.664	0.927	0.856	1.2775	0.928	1.716	-2.611	0.0828516	MEK1	1.105	0.849	0.256
12665	CHEMBL188268	Protein kinase C theta	0.693013	4.02419	9	0.447132	0.248497	1950	216.667	1355	0.00664207	0.849	1.17033	0.692	0.953	0.909	1.654	0.927	0.856	1.402	0.928	1.716	-2.611	0.0915888	PRKCQ	1.105	0.849	0.256
101019	CHEMBL188268	Proto-oncogene tyrosine-protein kinase ROS	0.693013	4.02419	9	0.447132	0.248497	1950	216.667	1153	0.00780572	0.849	1.17033	0.692	0.953	0.909	1.654	0.927	0.856	1.402	0.928	1.716	-2.611	0.0915888	MCF3	1.105	0.849	0.256
35	CHEMBL188268	Insulin receptor	0.693013	6.84901	15	0.456601	0.146006	3794	252.933	2540	0.00590551	0.849	1.1394	0.692	0.953	0.909	1.639	0.927	0.856	1.336	0.928	1.716	-2.611	0.0814439	INSR	1.105	0.849	0.256
11017	CHEMBL188268	Glycogen synthase kinase-3 alpha	0.693013	5.79594	13	0.445842	0.172535	3475	267.308	1913	0.00679561	0.849	1.14738	0.692	0.953	0.909	1.639	0.927	0.856	1.334	0.928	1.716	-2.611	0.0840263	GSK3A	1.105	0.849	0.256
100079	CHEMBL188268	Tyrosine-protein kinase receptor RET	0.693013	4.02419	9	0.447132	0.248497	1950	216.667	1620	0.00555556	0.849	1.17033	0.692	0.953	0.909	1.654	0.927	0.856	1.402	0.928	1.716	-2.611	0.0915888	CDHF12	1.105	0.849	0.256
104697	CHEMBL410857	MAP kinase p38	0.686416	211.596	43	4.92084	0.00472599	11660	271.163	701	0.0613409	0.899	1.13465	0.692	0.998	0.909	1.623	0.956	0.744	1.271	0.927	1.71	-1.995	0.070594	MAPK11	1.151	0.899	0.251
13004	CHEMBL7939	TGF-beta receptor type I	0.685103	558.49	42	13.2974	0.00179054	9930	236.429	866	0.0484988	0.815	1.16557	0.692	0.953	0.909	1.654	0.958	0.856	1.3165	0.939	1.71	-2.611	0.0867118	TGFBR1	1.112	0.815	0.298
11570	CHEMBL1341561	Sphingomyelin phosphodiesterase	0.680924	4.05031e+06	122	33199.3	2.46894e-07	31456	257.836	12118	0.0100677	0.848	1.13454	0.653	0.954	0.964	1.5395	1.002	0.748	1.325	0.994	1.784	-1.996	0.0650003	ASM	1.122	0.848	0.274
104710	CHEMBL7939	Cyclin-dependent kinase 2/cyclin A	0.671436	8.77167	15	0.584778	0.114003	3241	216.067	1486	0.0100942	0.815	1.1584	0.692	0.953	0.909	1.488	0.988	0.856	1.419	0.928	1.625	-2.611	0.083042	CCN1	1.112	0.815	0.298
104708	CHEMBL7939	Cyclin-dependent kinase 2/cyclin E	0.664716	2.73997	7	0.391424	0.364968	1576	225.143	1003	0.00697906	0.815	1.15814	0.692	0.953	0.909	1.522	0.986	0.856	1.409	0.92	1.612	-2.33	0.0976651	CCNE2	1.112	0.815	0.298
13055	CHEMBL309505	Quinone reductase 1)	0.636147	1.65167	5	0.330333	0.605449	1417	283.4	544	0.00919118	0.824	1.106	0.565	1.021	0.858	1.519	1.053	0.828	1.307	0.965	1.789	-2.507	0.0350143	DIA4	1.097	0.824	0.273
13001	CHEMBL1378952	Matrix metalloproteinase-2	0.634038	15.9182	30	0.530606	0.0628213	7773	259.1	4121	0.00727979	0.849	1.097	0.634	0.957	0.908	1.412	1.008	0.776	1.43	0.942	1.733	-2.649	0.0287822	CLG4A	1.138	0.849	0.289
12261	CHEMBL188504	c-Jun N-terminal kinase 1	0.632757	4.59162	10	0.459162	0.217788	2034	203.4	2324	0.00430293	0.816	1.1676	0.692	0.953	0.909	1.6385	0.922	0.856	1.357	0.928	1.639	-2.611	0.0901692	MAPK8	1.136	0.816	0.32
11488	CHEMBL382902	Estradiol 17-beta-dehydrogenase 3	0.63004	5.97931	12	0.498276	0.167243	2025	168.75	225	0.0533333	0.886	1.16242	0.596	0.961	0.861	1.425	0.94	0.857	1.404	0.914	1.79	-2.408	0.0672221	EDH17B3	1.317	0.886	0.432
11919	CHEMBL1333679	Alkaline phosphatase placental-like	0.626558	3.76185	8	0.470231	0.265827	1302	162.75	814	0.00982801	0.745	1.1825	0.745	0.811	0.894	1.4655	0.967	0.98	1.496	0.916	1.643	-2.686	0.0809127	ALPPL	1.17	0.745	0.425
30018	CHEMBL7939	LIM domain kinase 1	0.622254	2.68238	6	0.447063	0.372804	1236	206	1062	0.00564972	0.815	1.18233	0.692	0.953	0.91	1.62	0.922	0.856	1.4565	0.933	1.612	-2.611	0.103241	LIMK	1.112	0.815	0.298
105503	CHEMBL7939	Mammalian target of Rapamycin (mTORC1)	0.62157	2.01305	4	0.503263	0.496758	756	189	152	0.0263158	0.815	1.1955	0.692	0.953	0.909	1.6385	0.922	0.856	1.5375	0.92	1.612	-2.611	0.120451	FKBP1	1.112	0.815	0.298
20095	CHEMBL7939	Hexokinase type IV	0.62157	2.8102	7	0.401457	0.355847	1576	225.143	459	0.0152505	0.815	1.16257	0.692	0.953	0.909	1.591	0.922	0.856	1.409	0.92	1.612	-2.611	0.100651	GCK	1.112	0.815	0.298
104775	CHEMBL7939	Casein kinase II	0.62157	2.46241	6	0.410401	0.406107	1388	231.333	409	0.0146699	0.815	1.16567	0.692	0.953	0.909	1.6555	0.922	0.856	1.344	0.926	1.612	-2.611	0.104151	CK2A1	1.112	0.815	0.298
104961	CHEMBL7939	CDK3/cyclin E	0.62157	2.01305	4	0.503263	0.496758	756	189	161	0.0248447	0.815	1.1955	0.692	0.953	0.909	1.6385	0.922	0.856	1.5375	0.92	1.612	-2.611	0.120451	CCNE2	1.112	0.815	0.298
103134	CHEMBL1333817	Pyruvate kinase isozymes M1/M2	0.60696	237095	102	2324.46	4.21772e-06	25963	254.539	6317	0.0161469	0.829	1.13032	0.636	0.973	0.948	1.505	1.05	0.731	1.3955	0.974	1.626	-2.493	0.0563513	OIP3	1.402	0.829	0.573
11912	CHEMBL998	Pregnane X receptor	0.573035	6.2915	15	0.419433	0.158945	4589	305.933	733	0.0204638	0.821	1.13453	0.677	0.94	0.939	1.625	0.892	0.734	1.261	0.963	1.784	-2.12	0.105114	NR1I2	1.448	0.821	0.626
11213	CHEMBL1304402	Heat shock protein HSP 90-alpha	0.560346	12.4708	19	0.656357	0.0801874	3870	203.684	1258	0.0151033	0.863	1.14274	0.603	1.016	0.917	1.611	0.992	0.637	1.343	0.967	1.829	-2.546	0.0417371	HSP90A	1.244	0.863	0.382
51	CHEMBL27403	Serotonin 1a (5-HT1a) receptor	0.540346	2596.5	59	44.0086	0.000385133	12252	207.661	3695	0.0159675	0.815	1.14405	0.67	0.902	0.903	1.492	1.019	0.731	1.391	0.926	1.631	-1.993	0.0597597	ADRB2RL1	1.1	0.815	0.286
36	CHEMBL584422	Progesterone receptor	0.536484	527.15	46	11.4598	0.00189699	9945	216.196	1999	0.0230115	0.846	1.14837	0.677	0.954	0.91	1.6515	0.893	0.75	1.28	0.956	1.611	-2.664	0.0761698	NR3C3	1.256	0.846	0.411
10280	CHEMBL503733	Histamine H3 receptor	0.534476	67.8323	44	1.54164	0.0147422	13476	306.273	3041	0.0144689	0.833	1.10089	0.596	0.977	0.918	1.5855	0.962	0.737	1.2845	0.976	1.693	-1.988	0.0261135	GPCR97	1.159	0.833	0.326
11489	CHEMBL397530	11-beta-hydroxysteroid dehydrogenase 1	0.522688	2891.27	70	41.3039	0.000345869	18074	258.2	1685	0.041543	0.82	1.12164	0.642	0.925	0.954	1.545	1.039	0.7	1.3835	0.978	1.547	-2.331	0.0495472	HSD11	1.298	0.82	0.478
259	CHEMBL518982	Cannabinoid CB2 receptor	0.507105	17611.9	87	202.436	5.67796e-05	23221	266.908	3973	0.0218978	0.87	1.11968	0.615	0.994	0.897	1.609	0.953	0.698	1.259	0.931	1.598	-1.978	0.041599	CNR2	1.184	0.87	0.314
104283	CHEMBL1831027	Neuronal acetylcholine receptor; alpha4/beta2	0.502854	2.32831	6	0.388051	0.429497	805	134.167	807	0.00743494	0.785	1.1525	0.748	0.842	0.758	1.294	0.976	0.982	1.693	0.749	1.4	-1.977	0.0587018	CHRNA4	1.066	0.785	0.282
100468	CHEMBL1354188	Induced myeloid leukemia cell differentiation protein Mcl-1	0.485405	4.99296	11	0.453906	0.200282	1423	129.364	1238	0.0088853	0.859	1.15791	0.599	0.917	0.913	1.48	0.963	0.707	1.424	0.936	1.655	-2.796	0.0356327	BCL2L3	1.156	0.859	0.297
11627	CHEMBL370299	Acyl coenzyme A:cholesterol acyltransferase	0.473149	950.83	45	21.1296	0.00105171	6426	142.8	472	0.095339	0.812	1.16629	0.598	0.874	0.913	1.449	1.072	0.745	1.519	0.935	1.529	-2.616	0.063832	CES1	1.165	0.812	0.353
11	CHEMBL1377018	Thrombin	0.472613	10.8973	26	0.419128	0.0917657	7191	276.577	6833	0.00380506	0.758	1.09719	0.678	0.872	0.898	1.4315	0.984	0.745	1.416	0.909	1.602	-2.476	0.0486884	F2	1.109	0.758	0.351
10417	CHEMBL245578	P2X purinoceptor 7	0.467882	49.976	26	1.92215	0.0200096	4394	169	936	0.0277778	0.759	1.16438	0.703	0.856	0.917	1.5955	0.92	0.75	1.4085	0.93	1.619	-2.526	0.0708853	P2RX7	1.253	0.759	0.494
10532	CHEMBL370299	Butyrylcholinesterase	0.464048	10995	66	166.591	9.09503e-05	11168	169.212	1720	0.0383721	0.812	1.15324	0.595	0.875	0.895	1.453	1.018	0.746	1.464	0.951	1.615	-1.995	0.066229	BCHE	1.165	0.812	0.353
100857	CHEMBL601671	G-protein coupled bile acid receptor 1	0.461461	167.225	29	5.76638	0.00597996	3848	132.69	234	0.123932	0.732	1.195	0.757	0.819	0.958	1.625	0.874	0.784	1.406	0.97	1.549	-2.585	0.0687184	GPBAR1	1.081	0.732	0.349
12949	CHEMBL224665	Cytochrome P450 17A1	0.461402	172.798	34	5.08229	0.00578711	5408	159.059	738	0.0460705	0.881	1.16526	0.551	0.979	0.941	1.6135	0.968	0.585	1.341	0.976	1.822	-2.159	0.0636588	CYP17	1.155	0.881	0.274
11280	CHEMBL305406	Metabotropic glutamate receptor 5	0.45212	17.2986	26	0.665331	0.0578082	5748	221.077	1505	0.0172757	0.783	1.11773	0.651	0.879	0.898	1.5895	0.94	0.737	1.364	0.92	1.622	-2.711	0.0669134	GPRC1E	1.235	0.783	0.453
100126	CHEMBL370353	Serine/threonine-protein kinase B-raf	0.449968	6.64666	16	0.415416	0.150452	4181	261.312	1136	0.0140845	0.881	1.12644	0.59	0.956	0.905	1.6625	0.927	0.629	1.2565	0.928	1.716	-2.864	0.0437508	BRAF1	1.117	0.881	0.236
12651	CHEMBL277535	Phospholipase A2 group 1B	0.448823	3.55811	8	0.444763	0.281048	1373	171.625	533	0.0150094	0.807	1.17375	0.639	0.891	0.867	1.5475	1.003	0.721	1.401	0.888	1.558	-2.862	0.0696701	PLA2G1B	1.237	0.807	0.43
104785	CHEMBL1201203	Monoamine transporters; serotonin & dopamine	0.446509	25.4577	29	0.877851	0.0392809	7205	248.448	302	0.0960265	0.817	1.11962	0.63	0.873	0.723	1.408	1.033	0.887	1.392	0.748	1.5	-1.979	0.0607556	HTT	1.134	0.817	0.317
10260	CHEMBL315157	Vanilloid receptor	0.444237	14.0364	22	0.638018	0.0712433	5397	245.318	2288	0.00961538	0.849	1.12827	0.6	0.897	0.935	1.4615	1.026	0.639	1.4	0.97	1.586	-1.956	0.0407456	TRPV1	1.129	0.849	0.281
48	CHEMBL78807	Mineralocorticoid receptor	0.437169	3.83006	12	0.319172	0.261093	3032	252.667	694	0.0172911	0.786	1.12	0.677	0.881	0.897	1.67	0.888	0.734	1.258	0.918	1.595	-2.664	0.0638549	MCR	1.149	0.786	0.363
104688	CHEMBL440512	GABA-A receptor; anion channel	0.436685	8.43408	22	0.383367	0.118567	6691	304.136	511	0.0430528	0.823	1.1025	0.644	0.877	0.955	1.4725	0.93	0.682	1.3525	0.979	1.551	-2.344	0.0414829	GABRG2	1.094	0.823	0.271
12622	CHEMBL184103	Telomerase reverse transcriptase	0.431583	2.72702	10	0.272702	0.3667	2924	292.4	748	0.013369	0.791	1.1058	0.59	0.968	0.929	1.34	0.91	0.742	1.514	0.963	1.523	-2.811	0.025905	EST2	1.134	0.791	0.343
11269	CHEMBL189532	LXR-alpha	0.430444	15.411	20	0.770552	0.0648885	4038	201.9	665	0.0300752	0.759	1.1486	0.682	0.926	0.901	1.5595	0.895	0.737	1.3305	0.912	1.511	-2.475	0.0710992	LXRA	1.122	0.759	0.364
104734	CHEMBL127007	Opioid receptors; mu & delta	0.428335	21427.4	71	301.795	4.66692e-05	14934	210.338	1097	0.064722	0.864	1.15254	0.512	1.008	0.912	1.676	0.949	0.678	1.262	0.957	1.637	-2.711	0.0641565	MOR1	1.291	0.864	0.427
10200	CHEMBL498410	Macrophage migration inhibitory factor	0.427371	9.3003	21	0.442871	0.107523	5461	260.048	280	0.075	0.874	1.11305	0.528	0.969	0.901	1.417	0.947	0.691	1.405	0.934	1.621	-2.726	0.0491085	GLIF	1.173	0.874	0.298
10511	CHEMBL1215246	Voltage-gated N-type calcium channel alpha-1B subunit	0.424875	43.6811	28	1.56004	0.0228932	6252	223.286	354	0.079096	0.854	1.14629	0.6	0.962	0.919	1.6145	0.912	0.636	1.3425	0.953	1.617	-2.784	0.0676898	CACH5	1.215	0.854	0.361
11359	CHEMBL161465	Phosphodiesterase 4D	0.422454	2.09533	8	0.261917	0.477251	2892	361.5	552	0.0144928	0.761	1.097	0.664	0.887	0.726	1.569	0.943	0.916	1.2735	0.749	1.503	-2.794	0.0178726	DPDE3	1.088	0.761	0.327
62	CHEMBL1196057	DNA topoisomerase I	0.41541	3.7206	8	0.465075	0.268774	1907	238.375	1803	0.00443705	0.88	1.18562	0.587	0.989	0.74	1.5365	0.941	0.74	1.3105	0.742	1.578	-1.992	0.143654	TOP1	1.131	0.88	0.251
12642	CHEMBL71	Glutathione reductase	0.414036	3.81194	11	0.34654	0.262333	3828	348	223	0.0493274	0.776	1.13045	0.562	0.852	0.931	1.436	0.962	0.72	1.422	0.99	1.728	-1.996	0.0533748	GLUR	1.109	0.776	0.333
10044	CHEMBL188268	Casein kinase II alpha	0.41276	2.24293	6	0.373822	0.445845	1386	231	1406	0.00426743	0.849	1.1455	0.59	0.91	0.905	1.658	0.927	0.629	1.336	0.928	1.716	-2.967	0.0627463	CK2A1	1.105	0.849	0.256
11362	CHEMBL188268	PI3-kinase p110-alpha subunit	0.41276	1.99905	5	0.399809	0.500238	1194	238.8	2171	0.00230309	0.849	1.1502	0.59	0.91	0.905	1.666	0.927	0.629	1.27	0.928	1.716	-3.412	0.0689616	PIK3CA	1.105	0.849	0.256
11678	CHEMBL188268	Cyclin-dependent kinase 2	0.41276	4.16501	13	0.320386	0.240095	4150	319.231	3479	0.00373671	0.849	1.117	0.59	0.91	0.905	1.68	0.927	0.629	1.27	0.959	1.716	-2.776	0.0505404	CDK2	1.105	0.849	0.256
100947	CHEMBL188268	Mitogen-activated protein kinase kinase kinase kinase 2	0.41276	1.99905	5	0.399809	0.500238	1194	238.8	1476	0.00338753	0.849	1.1502	0.59	0.91	0.905	1.666	0.927	0.629	1.27	0.928	1.716	-3.412	0.0689616	GCK	1.105	0.849	0.256
4	CHEMBL1272213	Voltage-gated T-type calcium channel alpha-1H subunit	0.412573	8.86949	17	0.521735	0.112746	3661	215.353	1179	0.014419	0.871	1.13782	0.565	0.962	0.957	1.669	0.906	0.599	1.295	0.993	1.678	-2.617	0.044903	CACNA1H	1.237	0.871	0.367
100146	CHEMBL382902	Cytochrome P450 26A1	0.409	4.29963	8	0.537454	0.232578	1018	127.25	111	0.0720721	0.886	1.20275	0.542	0.964	0.932	1.714	0.939	0.564	1.3005	0.966	1.79	-2.929	0.0870989	CYP26	1.317	0.886	0.432
104988	CHEMBL393270	GABA-B receptor	0.405904	33.7826	20	1.68913	0.029601	2551	127.55	82	0.243902	0.777	1.19425	0.622	0.927	0.935	1.685	0.909	0.65	1.355	0.958	1.64	-2.905	0.0670898	GABBR1	1.28	0.777	0.503
104747	CHEMBL1352697	Peroxisome proliferator-activated receptor gamma/Nuclear receptor coactivator 1	0.400067	3.3272	11	0.302473	0.300553	3055	277.727	704	0.015625	0.822	1.117	0.599	0.934	0.913	1.574	0.939	0.635	1.357	0.936	1.598	-2.552	0.0614638	NR1C3	1.18	0.822	0.358
104746	CHEMBL1352697	Peroxisome proliferator-activated receptor gamma/Nuclear receptor coactivator 3	0.400067	3.3272	11	0.302473	0.300553	3055	277.727	704	0.015625	0.822	1.117	0.599	0.934	0.913	1.574	0.939	0.635	1.357	0.936	1.598	-2.552	0.0614638	NR1C3	1.18	0.822	0.358
104748	CHEMBL1352697	Peroxisome proliferator-activated receptor gamma/Nuclear receptor coactivator 2	0.400067	3.3272	11	0.302473	0.300553	3055	277.727	704	0.015625	0.822	1.117	0.599	0.934	0.913	1.574	0.939	0.635	1.357	0.936	1.598	-2.552	0.0614638	NR1C3	1.18	0.822	0.358
104837	CHEMBL896	Sodium channel alpha subunits; brain (Types I, II, III)	0.395445	34.9733	23	1.52058	0.0285932	5472	237.913	206	0.11165	0.825	1.17022	0.579	0.911	0.761	1.454	1.049	0.733	1.461	0.771	1.553	-1.965	0.0891449	NAC1	1.145	0.825	0.32
11140	CHEMBL1164256	Dipeptidyl peptidase IV	0.388809	19.2377	34	0.565814	0.0519814	11568	340.235	3402	0.00999412	0.845	1.09115	0.535	0.908	0.738	1.363	1.066	0.8	1.524	0.747	1.505	-2.149	0.0254715	ADCP2	1.087	0.845	0.243
112	CHEMBL204449	Vasopressin V2 receptor	0.380613	4.35111	13	0.3347	0.229827	3551	273.154	708	0.0183616	0.759	1.12038	0.589	0.88	0.894	1.569	0.874	0.741	1.326	0.928	1.671	-2.861	0.0396391	ADHR	1.13	0.759	0.371
12866	CHEMBL648	UDP-glucuronosyltransferase 1A4	0.380366	9.3466	11	0.849691	0.106991	1704	154.909	186	0.0591398	0.83	1.22982	0.599	0.827	0.749	1.487	1.047	0.749	1.543	0.749	1.575	-1.965	0.110715	GNT1	1.325	0.83	0.495
104084	CHEMBL648	UDP-glucuronosyltransferase 1-6	0.380366	3.38987	6	0.564979	0.294996	1147	191.167	138	0.0434783	0.83	1.23183	0.599	0.827	0.749	1.502	1.047	0.749	1.528	0.749	1.575	-1.965	0.135345	GNT1	1.325	0.83	0.495
104087	CHEMBL648	UDP-glucuronosyltransferase 1-9	0.380366	3.38987	6	0.564979	0.294996	1147	191.167	157	0.0382166	0.83	1.23183	0.599	0.827	0.749	1.502	1.047	0.749	1.528	0.749	1.575	-1.965	0.135345	GNT1	1.325	0.83	0.495
11872	CHEMBL1386182	Mannose-6-phosphate isomerase	0.375909	2.01696	7	0.288137	0.495796	1857	265.286	655	0.010687	0.846	1.10629	0.531	0.998	0.92	1.548	0.955	0.588	1.333	0.954	1.623	-2.81	0.0469848	MPI	1.086	0.846	0.24
10517	CHEMBL128189	Cholesteryl ester transfer protein	0.375472	10.8479	12	0.90399	0.092184	1110	92.5	741	0.0161943	0.71	1.22092	0.718	0.83	0.741	1.541	0.863	0.959	1.506	0.74	1.447	-2.926	0.0548427	CETP	1.293	0.71	0.583
104784	CHEMBL440512	Serotonin 2 (5-HT2) receptor	0.374369	3.10753	7	0.443933	0.321799	1198	171.143	233	0.0300429	0.823	1.17786	0.579	0.877	0.828	1.478	0.933	0.733	1.421	0.848	1.582	-2.344	0.0745462	HTR2B	1.094	0.823	0.271
104	CHEMBL370697	Monoamine oxidase B	0.372555	217.915	50	4.3583	0.00458895	12310	246.2	1430	0.034965	0.822	1.11478	0.581	0.943	0.736	1.3855	1.027	0.735	1.4405	0.745	1.489	-1.786	0.0504362	MAOB	1.142	0.822	0.32
11562	CHEMBL1414715	Sphingosine 1-phosphate receptor Edg-5	0.371203	4.24598	10	0.424598	0.235517	2009	200.9	558	0.0179211	0.846	1.1569	0.571	0.897	0.747	1.5005	0.989	0.727	1.3935	0.756	1.595	-2.656	0.0588472	EDG5	1.274	0.846	0.428
103630	CHEMBL71	NADPH oxidase 1	0.367186	3.65444	8	0.456805	0.27364	1225	153.125	194	0.0412371	0.776	1.17725	0.589	0.801	0.904	1.467	0.962	0.719	1.489	0.927	1.604	-1.996	0.0613765	MOX1	1.109	0.776	0.333
103619	CHEMBL648	UDP-glucuronosyltransferase 1-1	0.365107	2.13263	4	0.533158	0.468905	834	208.5	201	0.0199005	0.83	1.214	0.599	0.827	0.749	1.4015	1.005	0.749	1.528	0.749	1.575	-1.965	0.133808	GNT1	1.325	0.83	0.495
100166	CHEMBL1818529	Kinesin-like protein 1	0.36261	142.511	30	4.75035	0.00701703	4201	140.033	815	0.0368098	0.772	1.18143	0.591	0.863	0.919	1.673	0.942	0.642	1.367	0.96	1.657	-2.012	0.0643957	EG5	1.195	0.772	0.423
100217	CHEMBL22150	Apoptosis regulator Bcl-X	0.361759	3.01849	6	0.503081	0.331292	688	114.667	539	0.0111317	0.893	1.20583	0.547	0.872	0.72	1.4395	1.028	0.707	1.567	0.732	1.623	-1.999	0.104189	BCL2L	1.373	0.893	0.479
115	CHEMBL204449	Type-1 angiotensin II receptor	0.360307	4.19659	8	0.524574	0.238289	745	93.125	965	0.00829016	0.759	1.19812	0.634	0.852	0.776	1.435	0.971	0.776	1.643	0.776	1.503	-2.796	0.0689999	AGTR1	1.13	0.759	0.371
80	CHEMBL237833	FK506-binding protein 1A	0.35579	2.13703	8	0.267129	0.467938	1909	238.625	555	0.0144144	0.745	1.10025	0.581	0.837	0.815	1.28	1.024	0.735	1.619	0.856	1.601	-1.97	0.0412579	FKBP1	1.145	0.745	0.399
10869	CHEMBL396097	Histone deacetylase 8	0.338998	1.9013	6	0.316884	0.525955	2012	335.333	705	0.00851064	0.756	1.11717	0.584	0.761	0.88	1.454	1.042	0.737	1.3645	0.913	1.493	-2.907	0.110246	HDAC8	1.339	0.756	0.584
11307	CHEMBL396097	Histone deacetylase 6	0.338998	1.66699	4	0.416748	0.599883	1205	301.25	874	0.00457666	0.756	1.14175	0.584	0.761	0.88	1.46	1.042	0.737	1.375	0.913	1.493	-2.92	0.133405	HDAC6	1.339	0.756	0.584
104691	CHEMBL440512	Muscarinic acetylcholine receptor	0.335676	7.10595	16	0.444122	0.140727	3722	232.625	488	0.0327869	0.823	1.13094	0.54	0.877	0.896	1.5615	0.93	0.638	1.3475	0.931	1.62	-2.344	0.0363785	CHRM1	1.094	0.823	0.271
104772	CHEMBL173040	Glycogen synthase kinase-3	0.33464	1.46018	5	0.292036	0.684846	1843	368.6	416	0.0120192	0.768	1.0788	0.595	0.84	0.715	1.239	0.969	0.856	1.633	0.715	1.47	-2.574	0.02003	GSK3A	1.073	0.768	0.306
104737	CHEMBL35250	Sulfonylurea receptors; K-ATP channels	0.334067	40.678	26	1.56454	0.0245833	6832	262.769	254	0.102362	0.816	1.15512	0.531	0.93	0.937	1.696	0.915	0.557	1.2845	0.984	1.736	-3.022	0.0687123	ABCC9	1.211	0.816	0.394
104999	CHEMBL1863273	Cytochrome P450 3A4/3A5	0.333203	4.50909	7	0.644155	0.221774	372	53.1429	41	0.170732	0.896	1.241	0.493	0.984	0.783	1.641	0.973	0.6	1.393	0.807	1.677	-2.968	0.0521025	CYP3A3	1.27	0.896	0.375
104881	CHEMBL1302524	Voltage-gated N-type calcium channel alpha-1B subunit/Amyloid beta A4 precursor protein-binding family A member 1	0.332011	1.54737	3	0.515791	0.646257	721	240.333	429	0.00699301	0.798	1.16	0.567	0.917	0.724	1.492	0.99	0.724	1.339	0.745	1.542	-2.878	0.109995	CACH5	1.095	0.798	0.297
282	CHEMBL1256301	Calcium sensing receptor	0.330754	7.88132	18	0.437851	0.126882	4273	237.389	429	0.041958	0.784	1.12233	0.54	0.857	0.929	1.4315	1.005	0.571	1.408	0.964	1.71	-2.597	0.0450895	CASR	1.136	0.784	0.352
138	CHEMBL233721	Nociceptin receptor	0.328658	688.81	56	12.3002	0.00145178	13611	243.054	1264	0.0443038	0.864	1.12461	0.463	0.998	0.904	1.6145	0.966	0.55	1.261	0.949	1.714	-2.723	0.0441401	OOR	1.225	0.864	0.361
104757	CHEMBL481537	GABA-A receptor; alpha-1/beta-2/gamma-2	0.328532	2.87605	8	0.359506	0.347699	1774	221.75	336	0.0238095	0.834	1.14187	0.521	0.914	0.823	1.5335	1.009	0.623	1.442	0.854	1.599	-1.965	0.0429666	GABRG2	1.078	0.834	0.245
10198	CHEMBL518718	Voltage-gated potassium channel subunit Kv1.5	0.326222	5.55739	17	0.326905	0.179941	4413	259.588	610	0.0278689	0.781	1.10659	0.574	0.913	0.869	1.602	0.903	0.663	1.317	0.901	1.532	-1.962	0.0322239	KCNA5	1.14	0.781	0.359
104736	CHEMBL127007	Opioid receptors; delta & kappa	0.32043	143.834	32	4.49482	0.00695244	5877	183.656	627	0.0510367	0.864	1.17	0.504	0.986	0.888	1.677	0.902	0.578	1.285	0.929	1.612	-2.831	0.0698939	OPRK	1.291	0.864	0.427
125	CHEMBL194849	Alpha-1a adrenergic receptor	0.318756	69.8484	34	2.05436	0.0143167	7842	230.647	1630	0.0208589	0.82	1.13403	0.53	0.858	0.918	1.522	0.968	0.575	1.3895	0.964	1.673	-2.447	0.0489604	ADRA1A	1.136	0.82	0.315
11727	CHEMBL122	Epoxide hydratase	0.306765	9.20154	18	0.511197	0.108677	4156	230.889	1106	0.0162749	0.734	1.132	0.578	0.852	0.833	1.475	0.936	0.732	1.414	0.854	1.487	-2.801	0.0435039	EPHX2	1.165	0.734	0.431
12252	CHEMBL567654	Beta-secretase 1	0.30655	52.9792	37	1.43187	0.0188753	9376	253.405	2997	0.0123457	0.763	1.11386	0.507	0.968	0.892	1.586	0.958	0.598	1.247	0.925	1.602	-2.798	0.0374026	BACE	1.092	0.763	0.329
11290	CHEMBL340801	Histamine H4 receptor	0.304118	24.1867	36	0.671852	0.0413451	12123	336.75	1223	0.0294358	0.823	1.09317	0.471	0.909	0.902	1.4565	1.013	0.582	1.348	0.959	1.623	-2.237	0.0387936	GPCR105	1.138	0.823	0.315
11188	CHEMBL277535	Cytochrome P450 51	0.297248	2.22237	5	0.444474	0.44997	609	121.8	75	0.0666667	0.807	1.1742	0.51	0.891	0.757	1.467	0.99	0.676	1.49	0.805	1.6	-2.703	0.0549245	CYP51	1.237	0.807	0.43
116	CHEMBL491421	Oxytocin receptor	0.290253	4.67432	16	0.292145	0.213935	5116	319.75	719	0.0222531	0.744	1.1015	0.543	0.915	0.933	1.6365	0.858	0.587	1.2545	0.968	1.671	-2.831	0.0279762	OXTR	1.191	0.744	0.447
124	CHEMBL67660	Corticotropin releasing factor receptor 1	0.290072	4.6258	12	0.385484	0.216179	2592	216	1620	0.00740741	0.77	1.13742	0.599	0.801	0.75	1.4845	0.97	0.75	1.421	0.75	1.439	-1.94	0.0571194	CRFR	1.102	0.77	0.333
10656	CHEMBL1368322	Beta amyloid A4 protein	0.289966	3.49169	10	0.349169	0.286395	1843	184.3	588	0.0170068	0.9	1.1339	0.49	0.902	0.736	1.567	1.005	0.598	1.3285	0.763	1.648	-2.786	0.0421412	A4	1.199	0.9	0.299
104870	CHEMBL375118	Monoamine transporters; Norepinephrine & dopamine	0.285243	11.4497	19	0.602615	0.0873386	4923	259.105	169	0.112426	0.843	1.14011	0.498	0.87	0.738	1.472	1.104	0.604	1.426	0.748	1.587	-1.979	0.0896325	DAT1	1.337	0.843	0.494
76	CHEMBL212473	Cytochrome P450 11B1	0.285029	10.4229	17	0.613114	0.0959422	2671	157.118	454	0.0374449	0.773	1.14888	0.522	0.932	0.847	1.675	0.959	0.581	1.315	0.879	1.606	-2.159	0.0511968	CYP11B1	1.093	0.773	0.32
42	CHEMBL166293	Trypsin I	0.284721	2.14825	8	0.268531	0.465495	2330	291.25	1595	0.00501567	0.755	1.10113	0.593	0.831	0.745	1.4435	0.931	0.745	1.389	0.745	1.481	-2.894	0.0463016	PRSS1	1.073	0.755	0.318
10083	CHEMBL1330307	Serine/threonine protein phosphatase PP1-alpha catalytic subunit	0.284632	2.17768	5	0.435537	0.459203	639	127.8	121	0.0413223	0.867	1.1692	0.451	0.976	0.899	1.653	0.909	0.499	1.291	0.967	1.829	-3.001	0.0481321	PPP1A	1.14	0.867	0.273
11232	CHEMBL396097	Histone deacetylase 4	0.28018	1.56695	3	0.522317	0.638182	715	238.333	452	0.00663717	0.756	1.16767	0.584	0.751	0.737	1.459	1.042	0.737	1.426	0.737	1.493	-2.92	0.150001	HDAC4	1.339	0.756	0.584
11450	CHEMBL1082517	Lysosomal acid lipase/cholesteryl ester hydrolase	0.276229	2.90471	9	0.322745	0.344269	2519	279.889	31	0.290323	0.768	1.12622	0.544	0.788	0.934	1.506	1.009	0.566	1.402	0.969	1.573	-2.36	0.0333346	LIPA	1.108	0.768	0.339
10697	CHEMBL481537	Serum albumin	0.275163	1.66596	5	0.333193	0.600253	1729	345.8	672	0.00744048	0.834	1.1076	0.521	0.935	0.761	1.393	0.962	0.623	1.449	0.771	1.485	-1.965	0.0186896	ALB	1.078	0.834	0.245
13053	CHEMBL365651	Estradiol 17-beta-dehydrogenase 2	0.272489	4.15913	16	0.259946	0.240435	4736	296	629	0.0254372	0.754	1.09381	0.512	0.921	0.846	1.479	0.929	0.616	1.3485	0.879	1.583	-2.588	0.0391854	EDH17B2	1.057	0.754	0.303
12704	CHEMBL309569	Transthyretin	0.271519	2.40986	8	0.301232	0.414962	2419	302.375	578	0.0138408	0.665	1.11775	0.617	0.706	0.734	1.2655	0.978	0.932	1.6235	0.736	1.401	-1.957	0.0630663	PALB	1.083	0.665	0.417
246	CHEMBL131088	Thromboxane A2 receptor	0.269127	2.08726	8	0.260907	0.479098	3192	399	1351	0.00592154	0.765	1.09662	0.538	0.87	0.927	1.6785	0.926	0.562	1.2695	0.962	1.558	-2.819	0.0267578	TBXA2R	1.072	0.765	0.307
104921	CHEMBL190131	GABA A receptor alpha-2/beta-2/gamma-2	0.267247	1.51323	4	0.378308	0.660837	1107	276.75	87	0.045977	0.856	1.10925	0.503	0.91	0.816	1.53	0.936	0.567	1.2765	0.844	1.575	-2.146	0.0200062	GABRG2	1.098	0.856	0.242
104703	CHEMBL301195	GABA-A receptor; alpha-1/beta-3/gamma-2	0.261268	3.00846	10	0.300846	0.332396	2166	216.6	692	0.0144509	0.793	1.1168	0.521	0.928	0.761	1.4995	0.994	0.623	1.347	0.771	1.446	-2.546	0.0300437	GABRA1	1.134	0.793	0.342
10009	CHEMBL1302355	Orexin receptor 1	0.257418	1.75355	6	0.292259	0.57027	2208	368	717	0.0083682	0.694	1.099	0.514	0.872	0.91	1.5315	0.896	0.617	1.274	0.967	1.645	-2.656	0.0487852	HCRTR1	1.081	0.694	0.388
63	CHEMBL1287828	DNA topoisomerase II alpha	0.254395	2.3387	8	0.292338	0.427587	2268	283.5	906	0.00883002	0.845	1.11263	0.435	0.995	0.775	1.6545	0.906	0.607	1.217	0.814	1.632	-2.426	0.0387554	TOP2	1.125	0.845	0.28
104717	CHEMBL200594	Gamma-secretase	0.254146	8.44383	17	0.496696	0.11843	3031	178.294	985	0.0172589	0.703	1.13506	0.582	0.832	0.739	1.52	0.946	0.736	1.448	0.748	1.451	-2.749	0.0571494	APH1B	1.077	0.703	0.374
10702	CHEMBL373247	Methionine aminopeptidase 2	0.249086	2.04336	5	0.408672	0.48939	650	130	540	0.00925926	0.776	1.1546	0.519	0.847	0.833	1.53	0.948	0.579	1.382	0.854	1.597	-3.223	0.0524242	METAP2	1.202	0.776	0.426
11512	CHEMBL382902	Estradiol 17-beta-dehydrogenase 1	0.246991	2.33682	5	0.467365	0.427931	779	155.8	637	0.00784929	0.886	1.1878	0.432	0.961	0.861	1.642	0.939	0.464	1.246	0.914	1.79	-2.929	0.0917753	EDH17B2	1.317	0.886	0.432
101476	CHEMBL467858	DNA-(apurinic or apyrimidinic site) lyase	0.246498	1.57043	5	0.314087	0.636767	1792	358.4	34234	0.000146054	0.846	1.0948	0.44	0.925	0.935	1.422	0.961	0.472	1.336	0.994	1.688	-2.062	0.0300117	APE	1.103	0.846	0.257
13061	CHEMBL1164256	Protein-tyrosine phosphatase 1B	0.24467	1.78601	7	0.255145	0.559906	2693	384.714	2788	0.00251076	0.845	1.08657	0.488	0.908	0.729	1.426	0.983	0.596	1.296	0.743	1.53	-2.149	0.0219686	PTP1B	1.087	0.845	0.243
104679	CHEMBL59996	Phosphodiesterase 4	0.24417	2.68137	9	0.29793	0.372943	2639	293.222	1830	0.00491803	0.849	1.11678	0.498	0.946	0.739	1.534	0.917	0.605	1.272	0.748	1.489	-2	0.0494135	DPDE4	1.072	0.849	0.222
276	CHEMBL33090	Phosphodiesterase 4A	0.242986	3.71981	12	0.309984	0.268831	3737	311.417	496	0.0241935	0.853	1.11633	0.498	0.914	0.739	1.568	0.927	0.605	1.2725	0.749	1.51	-2.125	0.0401324	DPDE2	1.092	0.853	0.239
104771	CHEMBL68609	Muscarinic acetylcholine receptors; M2 & M3	0.242688	3.03437	13	0.233413	0.329557	4408	339.077	442	0.0294118	0.808	1.08938	0.499	0.922	0.757	1.511	0.912	0.605	1.251	0.794	1.563	-2.567	0.02435	CHRM3	1.081	0.808	0.273
10003	CHEMBL567654	Cathepsin D	0.241154	15.539	26	0.597654	0.0643542	6168	237.231	1173	0.0221654	0.763	1.112	0.49	0.968	0.731	1.498	0.966	0.627	1.434	0.743	1.505	-2.476	0.0408823	CPSD	1.092	0.763	0.329
185	CHEMBL111973	TNF-alpha	0.239039	2.08619	6	0.347698	0.479343	1556	259.333	539	0.0111317	0.838	1.1325	0.479	0.999	0.719	1.579	0.92	0.589	1.2265	0.728	1.53	-2.619	0.077758	TNFA	1.118	0.838	0.279
157	CHEMBL486697	Dihydroorotate dehydrogenase	0.234535	1.70808	5	0.341615	0.585454	992	198.4	610	0.00819672	0.737	1.1134	0.487	0.92	0.799	1.466	0.947	0.596	1.327	0.839	1.575	-2.728	0.0325085	DHODH	1.125	0.737	0.388
59	CHEMBL456237	Thyroid hormone receptor alpha	0.231681	1.52064	2	0.76032	0.657618	118	59	348	0.00574713	0.603	1.234	0.677	0.822	0.897	1.676	0.694	0.734	1.3995	0.908	1.511	-3.447	0.0650538	EAR7	1.28	0.603	0.677
146	CHEMBL312825	Glucagon receptor	0.23088	5.92912	18	0.329395	0.168659	5583	310.167	708	0.0254237	0.884	1.10439	0.474	0.955	0.715	1.4575	0.968	0.585	1.2605	0.724	1.425	-1.995	0.0327003	GCGR	1.065	0.884	0.181
20174	CHEMBL247131	G protein-coupled receptor 44	0.230574	1.36964	3	0.456546	0.73012	878	292.667	957	0.0031348	0.676	1.11067	0.492	0.824	0.928	1.456	0.937	0.612	1.438	0.974	1.581	-2.447	0.0202567	CRTH2	1.117	0.676	0.441
11682	CHEMBL476567	Glycine transporter 1	0.229675	2.50449	9	0.278276	0.399283	2542	282.444	640	0.0140625	0.877	1.10789	0.416	0.953	0.839	1.566	1.003	0.481	1.26	0.89	1.632	-1.997	0.0353357	SLC6A9	1.127	0.877	0.25
28	CHEMBL308417	Thymidylate synthase	0.227341	1.36924	4	0.34231	0.730333	1695	423.75	719	0.00556328	0.79	1.08175	0.502	0.912	0.885	1.5975	0.856	0.536	1.236	0.919	1.548	-2.868	0.00713559	TS	1.074	0.79	0.283
10495	CHEMBL249157	Cathepsin K	0.226693	1.64689	4	0.411722	0.607205	880	220	1776	0.00225225	0.767	1.133	0.492	0.869	0.942	1.6425	0.873	0.507	1.2855	0.989	1.658	-2.98	0.0224202	CTSK	1.138	0.767	0.372
104702	CHEMBL301195	GABA-A receptor; alpha-3/beta-3/gamma-2	0.223338	2.74495	9	0.304994	0.364306	1790	198.889	691	0.0130246	0.793	1.11911	0.521	0.928	0.761	1.514	0.858	0.623	1.342	0.771	1.432	-2.546	0.0309089	GABRG2	1.134	0.793	0.342
104704	CHEMBL301195	GABA-A receptor; alpha-5/beta-3/gamma-2	0.223338	2.40153	8	0.300191	0.416401	1697	212.125	669	0.0119581	0.793	1.11613	0.521	0.928	0.761	1.522	0.858	0.623	1.316	0.771	1.432	-2.546	0.0316248	GABRG2	1.134	0.793	0.342
104712	CHEMBL301195	GABA-A receptor; alpha-2/beta-3/gamma-2	0.223338	2.40153	8	0.300191	0.416401	1697	212.125	581	0.0137694	0.793	1.11613	0.521	0.928	0.761	1.522	0.858	0.623	1.316	0.771	1.432	-2.546	0.0316248	GABRG2	1.134	0.793	0.342
19905	CHEMBL424697	Melanin-concentrating hormone receptor 1	0.223	1.22688	3	0.408958	0.815079	1121	373.667	3065	0.000978793	0.695	1.07067	0.469	0.988	0.884	1.552	0.821	0.58	1.221	0.95	1.645	-2.873	0.0207445	GPR24	1.067	0.695	0.373
104300	CHEMBL223217	Mitogen-activated protein kinase; ERK1/ERK2	0.220632	1.26759	2	0.633794	0.7889	493	246.5	161	0.0124224	0.654	1.126	0.595	0.735	0.731	1.3385	0.885	0.856	1.597	0.74	1.393	-2.611	0.0240416	ERK1	1.143	0.654	0.49
104801	CHEMBL427215	Voltage-gated L-type calcium channel	0.218881	1.31061	3	0.436869	0.763005	917	305.667	157	0.0191083	0.761	1.09467	0.487	0.852	0.869	1.569	1.009	0.526	1.309	0.901	1.503	-1.966	0.0321921	CACH2	1.087	0.761	0.326
10618	CHEMBL1303503	Serotonin 1e (5-HT1e) receptor	0.214293	1.33994	3	0.446646	0.746303	892	297.333	182	0.0164835	0.818	1.103	0.457	0.867	0.896	1.503	0.935	0.483	1.272	0.941	1.634	-1.989	0.0425793	HTR1E	1.067	0.818	0.248
10674	CHEMBL567654	Beta secretase 2	0.212619	9.02139	18	0.501188	0.110848	3594	199.667	493	0.0365112	0.763	1.13044	0.49	0.968	0.731	1.55	0.893	0.598	1.3315	0.743	1.505	-2.798	0.0334123	AEPLC	1.092	0.763	0.329
79	CHEMBL251106	Steroid 5-alpha-reductase 1	0.20588	1.99971	4	0.499927	0.500073	452	113	509	0.00785855	0.789	1.19175	0.494	0.983	0.735	1.6435	0.804	0.601	1.3685	0.744	1.513	-2.756	0.0887295	SRD5A1	1.263	0.789	0.474
10927	CHEMBL206661	Urotensin II receptor	0.204431	1.30004	2	0.650019	0.769208	291	145.5	406	0.00492611	0.736	1.1405	0.557	0.861	0.716	1.46	0.835	0.716	1.416	0.716	1.353	-2.468	0.0374767	GPR14	1.114	0.736	0.378
11336	CHEMBL506812	Neuropeptide Y receptor type 5	0.201024	1.6442	5	0.328841	0.608197	1713	342.6	1174	0.00425894	0.774	1.1054	0.46	0.872	0.835	1.508	0.959	0.506	1.279	0.866	1.598	-2.364	0.0489265	NPY5R	1.084	0.774	0.31
104681	CHEMBL51060	Histone deacetylase	0.200713	1.59981	4	0.399953	0.625074	1377	344.25	1655	0.00241692	0.674	1.12625	0.574	0.775	0.73	1.4195	0.907	0.73	1.4845	0.738	1.385	-2.556	0.070552	HDAC6	1.072	0.674	0.398
104749	CHEMBL55676	Geranylgeranyl transferase type I	0.2005	2.27464	6	0.379106	0.439631	1282	213.667	665	0.00902256	0.738	1.14733	0.473	0.937	0.918	1.845	0.807	0.494	1.2375	0.963	1.675	-2.631	0.0384638	FNTA	1.095	0.738	0.357
103773	CHEMBL1418980	Nuclear receptor coactivator 1	0.199119	1.34425	2	0.672126	0.743908	472	236	237	0.00843882	0.738	1.1615	0.494	0.818	0.734	1.495	1.022	0.601	1.4595	0.744	1.481	-2.915	0.0982878	SRC1	1.231	0.738	0.494
104723	CHEMBL440512	Adrenergic receptor alpha-1	0.198632	1.44638	3	0.482126	0.691382	686	228.667	610	0.00491803	0.823	1.13133	0.471	0.877	0.717	1.483	0.93	0.583	1.309	0.744	1.503	-2.344	0.0380175	ADRA1A	1.094	0.823	0.271
104743	CHEMBL440512	Adrenergic receptor alpha-2	0.198632	1.70817	4	0.427043	0.585421	814	203.5	308	0.012987	0.823	1.14375	0.471	0.877	0.717	1.4745	0.93	0.583	1.3865	0.744	1.503	-2.344	0.0397524	ADRA2A	1.094	0.823	0.271
10167	CHEMBL305406	Metabotropic glutamate receptor 3	0.198343	1.36097	2	0.680485	0.73477	377	188.5	117	0.017094	0.783	1.1685	0.481	0.842	0.793	1.559	0.917	0.551	1.405	0.812	1.561	-3.116	0.0940452	GPRC1C	1.235	0.783	0.453
11279	CHEMBL305406	Metabotropic glutamate receptor 1	0.198343	1.43991	3	0.479969	0.69449	846	282	666	0.0045045	0.783	1.13167	0.481	0.842	0.793	1.516	0.917	0.551	1.365	0.812	1.561	-2.782	0.0921539	GPRC1A	1.235	0.783	0.453
104807	CHEMBL7430	Dopamine receptors; D2 & D4	0.197618	23.8209	31	0.768417	0.0419799	9043	291.71	280	0.110714	0.856	1.1081	0.44	0.894	0.739	1.487	0.958	0.556	1.313	0.758	1.491	-2.253	0.0307857	DRD4	1.198	0.856	0.341
104765	CHEMBL1184778	Opioid receptors; mu/kappa/delta	0.192734	3.15501	7	0.450715	0.316957	1184	169.143	204	0.0343137	0.749	1.17986	0.495	0.807	0.698	1.403	0.988	0.662	1.574	0.715	1.411	-2.589	0.0632309	OPRK	1.244	0.749	0.495
10133	CHEMBL6619	Estrogen-related receptor alpha	0.190253	4.85539	10	0.485539	0.205957	1861	186.1	162	0.0617284	0.904	1.1738	0.373	1.033	0.721	1.608	1.05	0.437	1.318	0.773	1.651	-2.979	0.0828141	ERR1	1.277	0.904	0.373
104789	CHEMBL13925	Monoamine oxidase	0.186652	1.52952	3	0.50984	0.6538	752	250.667	228	0.0131579	0.731	1.154	0.519	0.772	0.683	1.435	0.956	0.683	1.521	0.698	1.429	-2.543	0.0804301	MAOB	1.119	0.731	0.388
104750	CHEMBL1380958	Heat shock protein HSP90	0.185065	1.22812	2	0.614061	0.814251	669	334.5	913	0.00219058	0.798	1.1085	0.438	0.87	0.87	1.5765	0.927	0.469	1.3155	0.914	1.609	-2.88	0.0360624	HSP90A	1.083	0.798	0.285
6	CHEMBL427445	Dihydrofolate reductase	0.184794	1.14915	2	0.574574	0.87021	928	464	1141	0.00175285	0.728	1.072	0.502	0.787	0.885	1.5325	0.906	0.536	1.2945	0.919	1.495	-2.782	0.00848528	DHFR	1.066	0.728	0.338
11225	CHEMBL1271343	Renin	0.184233	2.39103	8	0.298879	0.418229	1807	225.875	2284	0.00350263	0.76	1.11537	0.486	0.912	0.727	1.5975	0.866	0.595	1.2465	0.736	1.46	-2.798	0.0253092	REN	1.148	0.76	0.389
11153	CHEMBL8172	Voltage-gated potassium channel subunit Kv4.3	0.179671	2.1424	6	0.357066	0.466767	1953	325.5	59	0.101695	0.734	1.13617	0.491	0.825	0.732	1.507	0.935	0.599	1.3665	0.741	1.474	-2.883	0.0463656	KCND3	1.224	0.734	0.49
104941	CHEMBL1256155	MIF/CD74 (Macrophage migration inhibitory factor and HLA-DR antigens-associated invariant chain)	0.179182	5.30101	15	0.3534	0.188643	3803	253.533	68	0.220588	0.7	1.11867	0.528	0.768	0.695	1.412	0.947	0.691	1.418	0.704	1.388	-2.726	0.0508228	GLIF	1.224	0.7	0.524
74	CHEMBL461925	GABA receptor alpha-1 subunit	0.177388	1.41908	4	0.354771	0.70468	1163	290.75	132	0.030303	0.723	1.09225	0.521	0.747	0.761	1.438	0.958	0.623	1.415	0.771	1.388	-2.449	0.0484037	GABRA1	1.047	0.723	0.324
11839	CHEMBL266510	Calcium-activated potassium channel subunit alpha-1	0.176048	1.23764	2	0.618818	0.807992	614	307	274	0.00729927	0.689	1.1125	0.432	0.816	0.72	1.3735	1.018	0.693	1.513	0.738	1.427	-2.112	0.00636396	KCNMA	1.108	0.689	0.419
11160	CHEMBL1367604	Dual specificity protein phosphatase 3	0.173955	1.65207	3	0.550689	0.605303	276	92	674	0.00445104	0.743	1.18233	0.463	0.822	0.703	1.431	1.051	0.575	1.586	0.712	1.448	-2.822	0.0247857	DUSP3	1.2	0.743	0.457
10553	CHEMBL1289636	Voltage-gated potassium channel subunit Kv1.3	0.17375	1.3476	4	0.3369	0.74206	1631	407.75	380	0.0105263	0.733	1.0775	0.487	0.838	0.869	1.546	0.858	0.526	1.257	0.901	1.481	-2.904	0.0139164	HGK5	1.098	0.733	0.366
10170	CHEMBL1288044	Quinone reductase 2	0.171152	1.41217	3	0.470724	0.708129	551	183.667	292	0.010274	0.739	1.12233	0.49	0.905	0.731	1.477	0.804	0.598	1.358	0.746	1.486	-2.744	0.0374344	NMOR2	1.165	0.739	0.426
11473	CHEMBL1087930	ADAM17	0.168923	1.93354	9	0.214838	0.517186	3644	404.889	2082	0.00432277	0.825	1.07611	0.417	0.933	0.733	1.539	0.923	0.498	1.271	0.779	1.562	-2.709	0.0154308	ADAM17	1.092	0.825	0.267
103091	CHEMBL1097655	Glucokinase regulatory protein	0.168903	7.64001	18	0.424445	0.13089	5124	284.667	68	0.264706	0.811	1.12	0.442	0.857	0.687	1.4555	0.96	0.558	1.3755	0.705	1.494	-2.608	0.0311032	GCKR	1.187	0.811	0.376
104842	CHEMBL71	Dopamine receptor	0.166069	1.3064	2	0.653201	0.765461	499	249.5	85	0.0235294	0.776	1.1435	0.47	0.801	0.711	1.378	0.962	0.582	1.4885	0.72	1.428	-1.996	0.0487904	DRD4	1.109	0.776	0.333
237	CHEMBL162668	Leukotriene A4 hydrolase	0.164832	1.40135	3	0.467116	0.713599	569	189.667	529	0.00567108	0.551	1.11933	0.597	0.654	0.896	1.494	0.783	0.747	1.388	0.918	1.462	-2.99	0.0308923	LTA4	1.147	0.551	0.597
247	CHEMBL99963	Endothelin receptor ET-B	0.1635	2.04771	10	0.204771	0.488351	3489	348.9	1214	0.00823723	0.773	1.0744	0.435	0.883	0.739	1.44	0.969	0.513	1.3935	0.757	1.499	-2.843	0.0152184	EDNRB	1.083	0.773	0.31
168	CHEMBL204449	Serotonin 4 (5-HT4) receptor	0.163417	1.46131	3	0.487103	0.684317	597	199	421	0.00712589	0.759	1.13533	0.449	0.852	0.717	1.505	0.926	0.564	1.309	0.744	1.503	-2.773	0.0432474	HTR4	1.13	0.759	0.371
11084	CHEMBL32137	Melatonin receptor 1A	0.158521	1.43579	4	0.358947	0.696481	1620	405	891	0.00448934	0.751	1.0955	0.465	0.855	0.706	1.4735	0.883	0.577	1.294	0.726	1.476	-2.092	0.0496555	MTNR1A	1.109	0.751	0.359
10378	CHEMBL602478	Cathepsin B	0.158517	2.00188	7	0.285982	0.499531	2046	292.286	1571	0.00445576	0.86	1.10457	0.414	0.834	0.715	1.364	1.05	0.499	1.41	0.732	1.425	-1.994	0.0294271	CPSB	1.092	0.86	0.232
104912	CHEMBL233628	Dual specificity mitogen-activated protein kinase kinase; MEK1/2	0.156899	1.56284	5	0.312567	0.639863	1464	292.8	98	0.0510204	0.719	1.094	0.49	0.785	0.731	1.438	0.9	0.598	1.381	0.74	1.442	-2.678	0.0401746	MEK2	1.041	0.719	0.322
104786	CHEMBL1316113	Troponin, cardiac muscle	0.153714	1.27959	2	0.639795	0.7815	572	286	261	0.00766284	0.712	1.1315	0.446	0.837	0.881	1.7	0.846	0.474	1.285	0.925	1.637	-3.691	0.0374767	TNNC	1.158	0.712	0.446
10542	CHEMBL115679	Leukotriene B4 receptor 1	0.151495	1.26085	2	0.630423	0.793118	657	328.5	560	0.00357143	0.723	1.1235	0.438	0.828	0.87	1.6905	0.865	0.469	1.28	0.922	1.637	-3.655	0.053033	BLT	1.161	0.723	0.438
10584	CHEMBL11308	Phospholipase A2 group IIA	0.149743	1.35432	2	0.67716	0.738378	301	150.5	500	0.004	0.649	1.164	0.539	0.714	0.7	1.384	0.907	0.7	1.5715	0.7	1.349	-2.635	0.0339411	PLA2B	1.14	0.649	0.491
105045	CHEMBL781	Serotonin and norepinephrine transporters (SERT/NET)	0.149498	1.75194	5	0.350389	0.570795	1326	265.2	82	0.0609756	0.754	1.1192	0.441	0.822	0.706	1.48	0.936	0.557	1.363	0.732	1.486	-2.648	0.0386419	HTT	1.117	0.754	0.363
10824	CHEMBL104389	Prostatic acid phosphatase	0.148791	3.70893	11	0.337175	0.26962	2494	226.727	51	0.215686	0.773	1.12718	0.422	0.805	0.724	1.455	1.027	0.503	1.483	0.742	1.515	-2.8	0.039648	ACPP	1.195	0.773	0.422
104922	CHEMBL268868	Tyrosine-protein kinase ABL	0.147235	1.76386	6	0.293976	0.566939	2153	358.833	230	0.026087	0.818	1.09933	0.393	0.953	0.806	1.6335	0.879	0.434	1.2065	0.846	1.563	-2.962	0.018576	ABL	1.115	0.818	0.298
104774	CHEMBL173347	GABA-A receptor; alpha-6/beta-3/gamma-2	0.145794	1.38239	3	0.460795	0.723387	756	252	196	0.0153061	0.642	1.11433	0.521	0.772	0.761	1.449	0.858	0.623	1.457	0.771	1.388	-2.72	0.0342977	GABRG2	1.075	0.642	0.433
11110	CHEMBL295066	Matrix metalloproteinase 8	0.145027	1.3247	3	0.441568	0.754886	947	315.667	1073	0.0027959	0.722	1.1	0.465	0.725	0.705	1.417	1.02	0.577	1.381	0.715	1.436	-2.709	0.0765441	CLG1	1.187	0.722	0.465
11024	CHEMBL295066	Matrix metalloproteinase 13	0.145027	1.3247	3	0.441568	0.754886	947	315.667	2414	0.00124275	0.722	1.1	0.465	0.725	0.705	1.417	1.02	0.577	1.381	0.715	1.436	-2.709	0.0765441	MMP13	1.187	0.722	0.465
11757	CHEMBL1400041	Glyceraldehyde-3-phosphate dehydrogenase liver	0.143981	1.58499	5	0.316999	0.630918	1789	357.8	1032	0.00484496	0.753	1.0968	0.442	0.812	0.712	1.467	0.912	0.557	1.348	0.73	1.473	-2.73	0.0292181	GAPD	1.108	0.753	0.355
100878	CHEMBL220998	Protein-arginine N-methyltransferase 1	0.143666	1.47722	4	0.369304	0.676948	1213	303.25	163	0.0245399	0.888	1.1035	0.366	0.912	0.71	1.549	0.971	0.43	1.2755	0.747	1.635	-2.907	0.056288	HMT2	1.187	0.888	0.299
104932	CHEMBL295066	Matrix metalloproteinase (1 and 13)	0.142426	1.187	1	1.187	0.84246	60	60	114	0.00877193	0.722	1.187	0.465	0.712	0.705	1.417	1.02	0.577	1.597	0.714	1.436	-2.855	0	MMP13	1.187	0.722	0.465
104817	CHEMBL309570	Serotonin 2 receptors; 5-HT2a & 5-HT2c	0.1419	1.92907	8	0.241133	0.518385	3024	378	277	0.0288809	0.715	1.08563	0.474	0.804	0.714	1.467	0.882	0.584	1.336	0.723	1.416	-2.804	0.00845049	HTR2	1.105	0.715	0.39
194	CHEMBL200656	Coagulation factor X	0.141179	2.76795	11	0.251632	0.361278	2769	251.727	5796	0.00189786	0.673	1.09709	0.483	0.777	0.726	1.452	0.925	0.592	1.385	0.744	1.406	-2.81	0.0168134	F10	1.128	0.673	0.455
73	CHEMBL1170090	Tyrosinase	0.136353	1.119	1	1.119	0.893655	278	278	170	0.00588235	0.65	1.119	0.469	0.765	0.912	1.677	0.812	0.491	1.303	0.957	1.608	-3.829	0	TYR	1.119	0.65	0.469
104822	CHEMBL213451	c-Jun N-terminal kinase, JNK	0.135377	1.50421	4	0.376052	0.664802	1247	311.75	222	0.018018	0.675	1.1075	0.447	0.832	0.882	1.6975	0.804	0.475	1.258	0.926	1.601	-3.704	0.0112398	MAPK8	1.122	0.675	0.446
105040	CHEMBL120512	Dopamine D1 and D2 receptor	0.130724	1.40778	2	0.70389	0.710338	218	109	179	0.0111732	0.78	1.1865	0.409	0.828	0.708	1.5285	0.944	0.492	1.429	0.726	1.505	-2.901	0.00212132	DRD1	1.188	0.78	0.409
101463	CHEMBL1200286	Urotensin-2	0.130011	1.48415	3	0.494718	0.673784	779	259.667	66	0.0454545	0.742	1.141	0.431	0.885	0.669	1.503	0.884	0.547	1.418	0.677	1.42	-2.705	0.0336006	UTS2	1.173	0.742	0.431
100827	CHEMBL217746	Orphan nuclear receptor LRH-1	0.127359	1.153	1	1.153	0.867303	108	108	287	0.00348432	0.661	1.153	0.492	0.761	0.733	1.494	0.834	0.6	1.434	0.742	1.403	-2.968	0	B1F	1.153	0.661	0.492
104707	CHEMBL59996	Phosphodiesterase 3	0.124612	1.21136	2	0.60568	0.825518	600	300	1277	0.00156617	0.849	1.101	0.371	0.944	0.717	1.4975	0.894	0.435	1.2475	0.744	1.503	-2	0.0410122	PDE3A	1.072	0.849	0.222
10056	CHEMBL178969	DNA-dependent protein kinase	0.124391	1.2796	3	0.426534	0.781493	1144	381.333	895	0.00335196	0.724	1.08567	0.419	0.794	0.657	1.38	0.953	0.59	1.384	0.674	1.398	-2.361	0.00635085	HYRC	1.093	0.724	0.369
261	CHEMBL215992	Prostanoid EP1 receptor	0.123817	1.42674	4	0.356684	0.700901	1314	328.5	872	0.00458716	0.663	1.093	0.444	0.83	0.879	1.6975	0.769	0.473	1.2345	0.923	1.585	-3.659	0.0158535	PTGER1	1.107	0.663	0.444
104795	CHEMBL285440	Muscarinic acetylcholine receptors; M1 & M2	0.122901	1.142	1	1.142	0.875657	256	256	253	0.00395257	0.644	1.142	0.499	0.754	0.739	1.493	0.815	0.605	1.42	0.749	1.392	-2.994	0	CHRM2	1.142	0.644	0.499
104926	CHEMBL285440	Muscarinic acetylcholine receptor M1 and M3	0.122901	1.142	1	1.142	0.875657	256	256	58	0.0172414	0.644	1.142	0.499	0.754	0.739	1.493	0.815	0.605	1.42	0.749	1.392	-2.994	0	CHRM3	1.142	0.644	0.499
104962	CHEMBL285440	Muscarinic acetylcholine receptor M2 and M4	0.122901	1.142	1	1.142	0.875657	256	256	90	0.0111111	0.644	1.142	0.499	0.754	0.739	1.493	0.815	0.605	1.42	0.749	1.392	-2.994	0	CHRM2	1.142	0.644	0.499
104683	CHEMBL268868	Protein kinase C (PKC)	0.1219	2.03218	7	0.290311	0.492083	2260	322.857	459	0.0152505	0.818	1.10671	0.369	0.953	0.714	1.637	0.879	0.432	1.195	0.746	1.563	-2.834	0.0164288	PKCA	1.115	0.818	0.298
11037	CHEMBL1194319	Nitric-oxide synthase, brain	0.121082	1.22401	3	0.408005	0.816984	1163	387.667	1021	0.0029383	0.726	1.07	0.398	0.857	0.743	1.516	0.92	0.483	1.305	0.78	1.481	-2.754	0.0311929	NOS1	1.106	0.726	0.38
100168	CHEMBL210868	Nuclear factor NF-kappa-B p65 subunit	0.12037	1.231	1	1.231	0.812348	28	28	312	0.00320513	0.899	1.231	0.332	0.903	0.712	1.615	0.995	0.383	1.378	0.747	1.646	-2.988	0	NFKB3	1.231	0.899	0.332
105038	CHEMBL12	GABA A receptor alpha-3/beta-2/gamma-2	0.119979	1.13	1	1.13	0.884956	199	199	39	0.025641	0.609	1.13	0.521	0.693	0.761	1.454	0.834	0.623	1.457	0.771	1.38	-3.083	0	GABRG2	1.13	0.609	0.521
105059	CHEMBL12	GABA A receptor alpha-6/beta-2/gamma-2	0.119979	1.13	1	1.13	0.884956	199	199	20	0.05	0.609	1.13	0.521	0.693	0.761	1.454	0.834	0.623	1.457	0.771	1.38	-3.083	0	GABRG2	1.13	0.609	0.521
12920	CHEMBL74091	Acyl coenzyme A:cholesterol acyltransferase 1	0.118395	1.25492	2	0.62746	0.796864	402	201	325	0.00615385	0.683	1.1205	0.462	0.791	0.702	1.4885	0.843	0.575	1.377	0.711	1.394	-2.837	0.0346482	ACACT	1.145	0.683	0.462
260	CHEMBL1421187	Thyrotropin-releasing hormone receptor	0.11471	1.20886	2	0.604429	0.827227	574	287	248	0.00806452	0.747	1.0995	0.375	0.79	0.733	1.457	1.009	0.462	1.3995	0.77	1.517	-2.725	0.00919239	TRHR	1.093	0.747	0.345
10599	CHEMBL512661	Phosphodiesterase 4B	0.113603	1.68252	6	0.28042	0.594347	2160	360	673	0.0089153	0.779	1.09083	0.371	0.88	0.717	1.569	0.915	0.453	1.2415	0.749	1.503	-2.393	0.0254905	DPDE4	1.057	0.779	0.278
103750	CHEMBL1413199	Muscleblind-like protein 1	0.111474	1.23415	2	0.617076	0.810273	583	291.5	30886	6.47543e-05	0.839	1.111	0.349	0.943	0.686	1.5115	0.952	0.416	1.2835	0.712	1.486	-2.468	0.0183848	EXP	1.098	0.839	0.259
11536	CHEMBL242568	Ghrelin receptor	0.108787	1.084	1	1.084	0.922509	464	464	1030	0.000970874	0.657	1.084	0.428	0.844	0.856	1.699	0.747	0.461	1.208	0.898	1.555	-3.594	0	GHSR	1.084	0.657	0.428
104995	CHEMBL93558	Dipeptidyl peptidase II and dipeptidyl peptidase IV (DPP2 and DPP4)	0.10856	1.1877	2	0.59385	0.841963	446	223	91	0.021978	0.632	1.09	0.478	0.647	0.719	1.345	0.966	0.588	1.549	0.728	1.36	-2.885	0.0282843	ADCP2	1.11	0.632	0.478
11092	CHEMBL13357	Coagulation factor III	0.108176	1.19793	2	0.598965	0.834773	723	361.5	241	0.00829876	0.641	1.0945	0.481	0.747	0.722	1.4395	0.819	0.591	1.393	0.731	1.344	-2.81	0.000707107	TF	1.095	0.641	0.454
100785	CHEMBL212739	Fatty acid transport protein 4	0.105656	1.08	1	1.08	0.925926	331	331	53	0.0188679	0.682	1.08	0.398	0.794	0.871	1.665	0.828	0.423	1.251	0.925	1.607	-3.7	0	ACSVL4	1.08	0.682	0.398
243	CHEMBL474326	Aminopeptidase N	0.103748	1.17955	2	0.589776	0.847779	664	332	422	0.00473934	0.695	1.0865	0.422	0.786	0.724	1.5025	0.86	0.503	1.3215	0.742	1.437	-2.955	0.0431335	ANPEP	1.117	0.695	0.422
103079	CHEMBL1399109	Transitional endoplasmic reticulum ATPase	0.103519	1.15	1	1.15	0.869565	141	141	116	0.00862069	0.801	1.15	0.349	0.813	0.739	1.552	0.982	0.398	1.38	0.776	1.577	-3.104	0	VCP	1.15	0.801	0.349
105096	CHEMBL315567	Thrombin and coagulation factor X	0.103135	1.109	1	1.109	0.901713	149	149	123	0.00813008	0.632	1.109	0.476	0.752	0.717	1.469	0.799	0.586	1.385	0.726	1.358	-2.903	0	F10	1.109	0.632	0.476
104793	CHEMBL99724	Fibroblast growth factor receptor	0.101571	1.38821	3	0.462737	0.720351	637	212.333	158	0.0189873	0.75	1.11567	0.386	0.802	0.68	1.479	0.94	0.472	1.38	0.7	1.45	-2.786	0.020502	FGFR1	1.092	0.75	0.342
11109	CHEMBL174014	Matrix metalloproteinase 3	0.0997809	1.35523	4	0.338807	0.737883	1368	342	2257	0.00177226	0.682	1.079	0.417	0.836	0.717	1.539	0.833	0.498	1.276	0.735	1.411	-2.845	0.011431	MMP3	1.093	0.682	0.412
104825	CHEMBL204449	Glutamate receptor ionotropic AMPA	0.0982956	1.13	1	1.13	0.884956	218	218	121	0.00826446	0.759	1.13	0.371	0.852	0.717	1.569	0.874	0.435	1.309	0.744	1.503	-2.978	0	GLUH1	1.13	0.759	0.371
104978	CHEMBL204449	Vasopressin V1 receptor	0.0982956	1.13	1	1.13	0.884956	218	218	46	0.0217391	0.759	1.13	0.371	0.852	0.717	1.569	0.874	0.435	1.309	0.744	1.503	-2.978	0	AVPR1	1.13	0.759	0.371
104282	CHEMBL204449	Acetylcholine receptor; alpha1/beta1/delta/gamma	0.0982956	1.13	1	1.13	0.884956	218	218	135	0.00740741	0.759	1.13	0.371	0.852	0.717	1.569	0.874	0.435	1.309	0.744	1.503	-2.978	0	CHRNB1	1.13	0.759	0.371
104987	CHEMBL204449	Thyroid hormone receptor	0.0982956	1.13	1	1.13	0.884956	218	218	95	0.0105263	0.759	1.13	0.371	0.852	0.717	1.569	0.874	0.435	1.309	0.744	1.503	-2.978	0	ERBA2	1.13	0.759	0.371
100666	CHEMBL205931	Malonyl-CoA decarboxylase	0.0969097	1.099	1	1.099	0.909918	284	284	281	0.00355872	0.676	1.099	0.423	0.846	0.726	1.571	0.771	0.504	1.275	0.744	1.42	-2.975	0	MLYCD	1.099	0.676	0.423
104299	CHEMBL186120	Cyclin-dependent kinase 2/cyclin E1	0.0958644	1.18307	2	0.591534	0.84526	696	348	255	0.00784314	0.722	1.088	0.393	0.725	0.688	1.3875	0.993	0.478	1.4665	0.705	1.427	-2.8	0.0367696	CDK2	1.114	0.722	0.393
11390	CHEMBL120027	Alpha-L-fucosidase I	0.0919095	1.074	1	1.074	0.931099	490	490	135	0.00740741	0.664	1.074	0.41	0.743	0.771	1.514	0.862	0.467	1.329	0.8	1.464	-3.2	0	FUCA1	1.074	0.664	0.41
104799	CHEMBL184311	Vascular endothelial growth factor receptor	0.0910132	1.20882	3	0.402941	0.82725	1322	440.667	233	0.0128755	0.664	1.06533	0.418	0.721	0.719	1.427	0.903	0.5	1.389	0.737	1.401	-2.869	0.0156312	FLK1	1.082	0.664	0.418
104942	CHEMBL184311	Epidermal growth factor receptor and ErbB2 (HER1 and HER2)	0.0910132	1.20882	3	0.402941	0.82725	1322	440.667	163	0.0184049	0.664	1.06533	0.418	0.721	0.719	1.427	0.903	0.5	1.389	0.737	1.401	-2.869	0.0156312	ERBB2	1.082	0.664	0.418
104846	CHEMBL370938	Interleukin-8 receptors, CXCR1/CXCR2	0.087779	1.097	1	1.097	0.911577	266	266	215	0.00465116	0.683	1.097	0.414	0.726	0.651	1.377	0.92	0.532	1.452	0.659	1.342	-2.635	0	CXCR2	1.097	0.683	0.414
12677	CHEMBL62259	Amphiregulin	0.0874964	1.079	1	1.079	0.926784	275	275	5	0.2	0.662	1.079	0.417	0.822	0.717	1.539	0.773	0.498	1.271	0.735	1.397	-2.941	0	AR	1.079	0.662	0.417
160	CHEMBL1256367	Parathyroid hormone receptor	0.0829689	1.124	1	1.124	0.88968	196	196	42433	2.35666e-05	0.773	1.124	0.351	0.794	0.634	1.427	0.968	0.441	1.408	0.65	1.423	-2.599	0	PTH1R	1.124	0.773	0.351
100627	CHEMBL374374	Low molecular weight phosphotyrosine protein phosphatase	0.0809202	1.06	1	1.06	0.943396	468	468	358	0.0027933	0.567	1.06	0.493	0.612	0.66	1.273	0.885	0.66	1.545	0.66	1.227	-2.641	0	ACP1	1.06	0.567	0.493
100077	CHEMBL251281	Cell division cycle 7-related protein kinase	0.0790733	1.1567	2	0.578349	0.86453	714	357	859	0.00232829	0.766	1.0755	0.315	0.868	0.779	1.636	0.878	0.345	1.2125	0.838	1.6	-3.296	0.00212132	CDC7	1.074	0.766	0.308
10866	CHEMBL385873	Serotransferrin	0.0779127	1.089	1	1.089	0.918274	378	378	54	0.0185185	0.759	1.089	0.331	0.752	0.71	1.463	1.011	0.382	1.393	0.746	1.504	-2.983	0	TF	1.089	0.759	0.331
57	CHEMBL113975	Retinoic acid receptor alpha	0.0750013	1.104	1	1.104	0.905797	297	297	481	0.002079	0.809	1.104	0.295	0.941	0.741	1.682	0.853	0.329	1.181	0.797	1.606	-3.186	0	NR1B1	1.104	0.809	0.295
10189	CHEMBL360376	Fatty acid binding protein adipocyte	0.0707657	1.057	1	1.057	0.946074	482	482	127	0.00787402	0.703	1.057	0.354	0.76	0.693	1.453	0.904	0.42	1.324	0.719	1.422	-2.876	0	FABP4	1.057	0.703	0.354
104805	CHEMBL1192038	Cholinesterases; ACHE & BCHE	0.0682227	1.077	1	1.077	0.928505	480	480	285	0.00350877	0.745	1.077	0.332	0.829	0.661	1.49	0.88	0.4	1.28	0.685	1.43	-2.742	0	ACHE	1.077	0.745	0.332
10635	CHEMBL490138	Neuronal acetylcholine receptor protein alpha-7 subunit	0.0659496	1.40705	4	0.351764	0.710704	1371	342.75	480	0.00833333	0.85	1.08925	0.282	0.967	0.547	1.5065	0.92	0.399	1.2035	0.567	1.417	-1.977	0.0190329	CHRNA7	1.083	0.85	0.233
104085	CHEMBL11	UDP-glucuronosyltransferase 1-7	0.0649006	1.20655	2	0.603273	0.828812	805	402.5	63	0.031746	0.786	1.0985	0.333	0.814	0.499	1.299	0.958	0.499	1.442	0.499	1.277	-1.965	0.0176777	GNT1	1.111	0.786	0.326
104088	CHEMBL11	UDP-glucuronosyltransferase 1-10	0.0649006	1.20655	2	0.603273	0.828812	805	402.5	139	0.0143885	0.786	1.0985	0.333	0.814	0.499	1.299	0.958	0.499	1.442	0.499	1.277	-1.965	0.0176777	GNT1	1.111	0.786	0.326
242	CHEMBL372861	Aldose reductase	0.0625821	1.11812	2	0.559062	0.894355	908	454	756	0.0026455	0.778	1.0575	0.293	0.796	0.648	1.408	1.046	0.349	1.3575	0.68	1.458	-2.715	0.0190919	AKR1B1	1.071	0.778	0.293
104811	CHEMBL379687	Bcr/Abl fusion protein	0.0618119	1.065	1	1.065	0.938967	487	487	330	0.0030303	0.728	1.065	0.336	0.835	0.614	1.449	0.85	0.427	1.277	0.629	1.358	-2.517	0	ABL	1.065	0.728	0.336
104086	CHEMBL11	UDP-glucuronosyltransferase 1-8	0.0615154	1.111	1	1.111	0.90009	450	450	135	0.00740741	0.786	1.111	0.326	0.814	0.491	1.305	0.958	0.491	1.449	0.491	1.277	-1.965	0	GNT1	1.111	0.786	0.326
105068	CHEMBL213912	Histamine receptor (H3 and H4)	0.0608385	1.109	1	1.109	0.901713	285	285	26	0.0384615	0.816	1.109	0.293	0.878	0.601	1.479	0.92	0.364	1.285	0.624	1.44	-2.496	0	GPCR97	1.109	0.816	0.293
104994	CHEMBL432762	Dopamine D2 receptor and serotonin 2a receptor	0.0584824	1.107	1	1.107	0.903342	212	212	92	0.0108696	0.808	1.107	0.299	0.868	0.561	1.429	0.921	0.39	1.311	0.575	1.384	-2.301	0	DRD2	1.107	0.808	0.299
18061	CHEMBL629	Sodium channel protein type IX alpha subunit	0.0580953	1.086	1	1.086	0.92081	355	355	539	0.00185529	0.753	1.086	0.333	0.794	0.499	1.293	0.936	0.499	1.435	0.499	1.252	-1.998	0	NENA	1.086	0.753	0.333
11480	CHEMBL629	Sodium channel protein type V alpha subunit	0.0580953	1.086	1	1.086	0.92081	355	355	352	0.00284091	0.753	1.086	0.333	0.794	0.499	1.293	0.936	0.499	1.435	0.499	1.252	-1.998	0	SCN5A	1.086	0.753	0.333
10227	CHEMBL487279	GABA-B receptor 1	0.0519746	1.045	1	1.045	0.956938	410	410	18	0.0555556	0.712	1.045	0.332	0.679	0.499	1.178	1.073	0.499	1.572	0.499	1.212	-1.996	0	GABBR1	1.045	0.712	0.332
104782	CHEMBL217810	Sulfonylurea receptor 2, Kir6.2	0.0512414	1.058	1	1.058	0.94518	484	484	112	0.00892857	0.794	1.058	0.264	0.893	0.68	1.573	0.877	0.301	1.179	0.731	1.525	-2.923	0	ABCC9	1.058	0.794	0.264
104700	CHEMBL440512	Adrenergic receptor beta	0.0495265	1.094	1	1.094	0.914077	351	351	689	0.00145138	0.823	1.094	0.271	0.877	0.565	1.442	0.93	0.342	1.272	0.586	1.409	-2.344	0	ADRB2	1.094	0.823	0.271

## Sheet: Table3-QikProp
row ID	compound	Amine	PSA	LogS	CI-logS	LogKp	LogKhsa	LogBB	CNS	LogHERG	Caco	MDCK	Metab	OralAbsorp.	%OralAbsorp.
Min#0	10_Min	0	13.58	-6.225	-5.089	-0.552	0.656	0.175	1	-5.658	8219.13	4821.35	3	1	100
Max#0	10_Max	0	19.693	-5.311	-5.089	-0.406	0.828	0.247	1	-4.944	9588.46	5695.14	4	3	100
Mean#0	10_Mean	0	16.431	-5.93205	-5.089	-0.477316	0.769404	0.219158	1	-5.41328	9028.63	5336.83	3.85965	2.85965	100
Std. deviation#0	10_Std. deviation	0	1.4514	0.177907	0	0.0337439	0.0327299	0.0148225	0	0.144331	287.192	183.441	0.350438	0.515426	0
Variance#0	10_Variance	0	2.10657	0.0316508	0	0.00113865	0.00107124	0.000219707	0	0.0208313	82479.2	33650.6	0.122807	0.265664	0
Skewness#0	10_Skewness	0	0.00283335	1.37514	0	0.211124	-0.998019	-0.32722	0	0.892582	-0.142657	-0.131685	-2.12721	-3.45698	0
Kurtosis#0	10_Kurtosis	0	-0.424555	3.5417	0	-0.186312	2.09277	1.3051	0	1.87826	0.96375	0.943314	2.61558	10.3115	0
Overall sum#0	10_Overall sum	0	936.567	-338.127	-290.073	-27.207	43.856	12.492	57	-308.557	514632	304199	220	163	5700
No. missings#0	10_No. missings	0	0	0	0	0	0	0	0	0	0	0	0	0	0
No. NaNs#0	10_No. NaNs	0	0	0	0	0	0	0	0	0	0	0	0	0	0
No. +∞s#0	10_No. +∞s	0	0	0	0	0	0	0	0	0	0	0	0	0	0
No. -∞s#0	10_No. -∞s	0	0	0	0	0	0	0	0	0	0	0	0	0	0
Row count#0	10_Row count	57	57	57	57	57	57	57	57	57	57	57	57	57	57
Min#1	4a_Min	0	23.566	-5.58	-5.58	-0.303	0.336	-0.81	-1	-5.24	9696.17	5764.32	3	3	100
Max#1	4a_Max	0	27.354	-4.265	-4.767	-0.232	0.468	0.262	1	-4.517	9906.04	5899.29	4	3	100
Mean#1	4a_Mean	0	25.0866	-5.34809	-5.234	-0.261465	0.420512	-0.465023	-0.395349	-4.97049	9896.57	5893.2	3.60465	3	100
Std. deviation#1	4a_Std. deviation	0	0.800457	0.282661	0.324516	0.0173292	0.0308054	0.483488	0.929402	0.163255	33.5071	21.5512	0.494712	0	0
Variance#1	4a_Variance	0	0.640731	0.079897	0.105311	0.000300302	0.00094897	0.233761	0.863787	0.0266521	1122.72	464.454	0.24474	0	0
Skewness#1	4a_Skewness	0	1.12073	2.85804	0.673777	-0.636742	-0.989824	0.890753	0.89226	0.808929	-5.41698	-5.41571	-0.443717	0	0
Kurtosis#1	4a_Kurtosis	0	1.96386	8.15906	-1.42033	0.083286	1.03605	-1.26531	-1.26499	1.15863	32.0505	32.0382	-1.8935	0	0
Overall sum#1	4a_Overall sum	0	1078.72	-229.968	-225.062	-11.243	18.082	-19.996	-17	-213.731	425552	253408	155	129	4300
No. missings#1	4a_No. missings	0	0	0	0	0	0	0	0	0	0	0	0	0	0
No. NaNs#1	4a_No. NaNs	0	0	0	0	0	0	0	0	0	0	0	0	0	0
No. +∞s#1	4a_No. +∞s	0	0	0	0	0	0	0	0	0	0	0	0	0	0
No. -∞s#1	4a_No. -∞s	0	0	0	0	0	0	0	0	0	0	0	0	0	0
Row count#1	4a_Row count	43	43	43	43	43	43	43	43	43	43	43	43	43	43
Min#2	4b_Min	0	23.592	-7.949	-7.949	0.312	1.031	-0.943	-1	-6.676	9855.71	5866.9	5	1	100
Max#2	4b_Max	0	27.886	-6.516	-6.743	0.418	1.128	0.262	1	-6.047	9906.04	5899.29	6	1	100
Mean#2	4b_Mean	0	25.3031	-7.76608	-7.62164	0.370587	1.08827	-0.696743	-0.633028	-6.43192	9903.28	5897.52	5.34862	1	100
Std. deviation#2	4b_Std. deviation	0	1.02188	0.232616	0.423334	0.0227882	0.0225461	0.456338	0.777705	0.13509	9.62612	6.1951	0.478736	0	0
Variance#2	4b_Variance	0	1.04425	0.0541104	0.179212	0.0005193	0.000508327	0.208244	0.604825	0.0182493	92.6621	38.3792	0.229188	0	0
Skewness#2	4b_Skewness	0	0.606083	4.16755	1.57083	-0.38446	-0.512721	1.65733	1.65837	0.504608	-3.89717	-3.89696	0.64422	0	0
Kurtosis#2	4b_Kurtosis	0	-0.0813463	18.2661	0.618672	-0.0928974	-0.350608	0.762216	0.763857	0.324297	15.5115	15.5096	-1.61496	0	0
Overall sum#2	4b_Overall sum	0	2758.04	-846.503	-830.759	40.394	118.621	-75.945	-69	-701.079	1.07946e+06	642830	583	109	10900
No. missings#2	4b_No. missings	0	0	0	0	0	0	0	0	0	0	0	0	0	0
No. NaNs#2	4b_No. NaNs	0	0	0	0	0	0	0	0	0	0	0	0	0	0
No. +∞s#2	4b_No. +∞s	0	0	0	0	0	0	0	0	0	0	0	0	0	0
No. -∞s#2	4b_No. -∞s	0	0	0	0	0	0	0	0	0	0	0	0	0	0
Row count#2	4b_Row count	109	109	109	109	109	109	109	109	109	109	109	109	109	109
Min#3	4c_Min	0	22.338	-6.136	-7.06	-0.35	0.541	-1.036	-2	-5.209	9851.83	10000	3	3	100
Max#3	4c_Max	0	26.004	-5.471	-5.843	-0.261	0.623	0.651	2	-4.637	9906.04	10000	3	3	100
Mean#3	4c_Mean	0	24.2826	-5.99348	-6.31298	-0.284042	0.592375	-0.575729	-0.916667	-4.9649	9901.57	10000	3	3	100
Std. deviation#3	4c_Std. deviation	0	1.00925	0.168465	0.463458	0.0170193	0.021858	0.749037	1.79637	0.120152	14.0164	0	0	0	0
Variance#3	4c_Variance	0	1.01858	0.0283805	0.214794	0.000289658	0.000477771	0.561057	3.22695	0.0144365	196.46	0	0	0	0
Skewness#3	4c_Skewness	0	0.104058	2.37804	-1.01358	-1.66862	-0.774489	1.06499	1.06495	0.467375	-3.12152	0	0	0	0
Kurtosis#3	4c_Kurtosis	0	-0.603929	5.05653	-0.931925	4.02509	-0.151265	-0.904815	-0.905418	0.754463	8.62737	0	0	0	0
Overall sum#3	4c_Overall sum	0	1165.56	-287.687	-303.023	-13.634	28.434	-27.635	-44	-238.315	475275	480000	144	144	4800
No. missings#3	4c_No. missings	0	0	0	0	0	0	0	0	0	0	0	0	0	0
No. NaNs#3	4c_No. NaNs	0	0	0	0	0	0	0	0	0	0	0	0	0	0
No. +∞s#3	4c_No. +∞s	0	0	0	0	0	0	0	0	0	0	0	0	0	0
No. -∞s#3	4c_No. -∞s	0	0	0	0	0	0	0	0	0	0	0	0	0	0
Row count#3	4c_Row count	48	48	48	48	48	48	48	48	48	48	48	48	48	48
Min#4	4d_Min	0	40.589	-10.939	-10.939	1.904	1.005	-3.272	-2	-8.888	9906.04	5899.29	6	1	100
Max#4	4d_Max	0	45.347	-9.387	-9.387	2.319	1.438	-3.196	-2	-7.106	9906.04	5899.29	7	1	100
Mean#4	4d_Mean	0	42.55	-10.2569	-10.2569	2.13349	1.24751	-3.22676	-2	-8.20057	9906.04	5899.29	6.95	1	100
Std. deviation#4	4d_Std. deviation	0	1.13693	0.279604	0.279604	0.0911192	0.0779771	0.0118794	0	0.350993	0	0	0.218492	0	0
Variance#4	4d_Variance	0	1.29261	0.0781784	0.0781784	0.00830271	0.00608042	0.000141121	0	0.123196	0	0	0.0477387	0	0
Skewness#4	4d_Skewness	0	0.326059	0.202074	0.202074	-0.150675	-0.2008	-0.583144	0	0.398139	0	0	-4.16075	0	0
Kurtosis#4	4d_Kurtosis	0	-0.43495	0.158295	0.158295	-0.318055	0.154791	1.31329	0	-0.0345102	0	0	15.4664	0	0
Overall sum#4	4d_Overall sum	0	8510	-2051.37	-2051.37	426.697	249.501	-645.351	-400	-1640.11	1.98121e+06	1.17986e+06	1390	200	20000
No. missings#4	4d_No. missings	0	0	0	0	0	0	0	0	0	0	0	0	0	0
No. NaNs#4	4d_No. NaNs	0	0	0	0	0	0	0	0	0	0	0	0	0	0
No. +∞s#4	4d_No. +∞s	0	0	0	0	0	0	0	0	0	0	0	0	0	0
No. -∞s#4	4d_No. -∞s	0	0	0	0	0	0	0	0	0	0	0	0	0	0
Row count#4	4d_Row count	200	200	200	200	200	200	200	200	200	200	200	200	200	200
Min#5	4e_Min	0	6.975	-5.532	-5.532	-0.208	0.491	-0.477	0	-5.326	9855.81	10000	2	3	100
Max#5	4e_Max	0	10.935	-4.804	-4.57	-0.154	0.581	0.497	2	-4.757	9906.04	10000	2	3	100
Mean#5	4e_Mean	0	8.42781	-5.37438	-5.05694	-0.1805	0.547313	-0.0409375	0.875	-5.07063	9900.71	10000	2	3	100
Std. deviation#5	4e_Std. deviation	0	1.23575	0.173138	0.446579	0.0155048	0.0230961	0.489631	1.0247	0.162502	13.4183	0	0	0	0
Variance#5	4e_Variance	0	1.52708	0.0299766	0.199433	0.0002404	0.000533429	0.239738	1.05	0.0264068	180.05	0	0	0	0
Skewness#5	4e_Skewness	0	1.22227	2.62867	0.234357	-0.203652	-0.766577	0.2782	0.278829	0.334931	-2.92919	0	0	0	0
Kurtosis#5	4e_Kurtosis	0	0.452543	8.26387	-2.17413	-0.419678	0.804887	-2.21804	-2.21873	-0.649453	9.00227	0	0	0	0
Overall sum#5	4e_Overall sum	0	134.845	-85.99	-80.911	-2.888	8.757	-0.655	14	-81.13	158411	160000	32	48	1600
No. missings#5	4e_No. missings	0	0	0	0	0	0	0	0	0	0	0	0	0	0
No. NaNs#5	4e_No. NaNs	0	0	0	0	0	0	0	0	0	0	0	0	0	0
No. +∞s#5	4e_No. +∞s	0	0	0	0	0	0	0	0	0	0	0	0	0	0
No. -∞s#5	4e_No. -∞s	0	0	0	0	0	0	0	0	0	0	0	0	0	0
Row count#5	4e_Row count	16	16	16	16	16	16	16	16	16	16	16	16	16	16
Min#6	4f_Min	0	27.55	-3.752	-3.803	-0.829	-0.066	0.06	1	-5.147	5285.46	2991.69	6	3	100
Max#6	4f_Max	0	32.461	-2.924	-3.803	-0.709	0.066	0.116	1	-4.327	5751.52	3277.82	6	3	100
Mean#6	4f_Mean	0	29.5678	-3.49046	-3.803	-0.771925	0.022275	0.0794917	1	-4.88669	5463.65	3100.95	6	3	100
Std. deviation#6	4f_Std. deviation	0	1.11055	0.14439	0	0.0290274	0.0256538	0.0124442	0	0.157214	142.56	87.4639	0	0	0
Variance#6	4f_Variance	0	1.23332	0.0208486	0	0.000842591	0.000658117	0.000154857	0	0.0247163	20323.5	7649.93	0	0	0
Skewness#6	4f_Skewness	0	0.629264	0.804071	0	0.0646587	-0.693856	0.199883	0	0.463444	0.127165	0.128204	0	0	0
Kurtosis#6	4f_Kurtosis	0	-0.0937106	0.942322	0	-1.01915	0.278988	-0.805719	0	0.392987	-1.67522	-1.67317	0	0	0
Overall sum#6	4f_Overall sum	0	3548.14	-418.855	-456.36	-92.631	2.673	9.539	120	-586.403	655638	372113	720	360	12000
No. missings#6	4f_No. missings	0	0	0	0	0	0	0	0	0	0	0	0	0	0
No. NaNs#6	4f_No. NaNs	0	0	0	0	0	0	0	0	0	0	0	0	0	0
No. +∞s#6	4f_No. +∞s	0	0	0	0	0	0	0	0	0	0	0	0	0	0
No. -∞s#6	4f_No. -∞s	0	0	0	0	0	0	0	0	0	0	0	0	0	0
Row count#6	4f_Row count	120	120	120	120	120	120	120	120	120	120	120	120	120	120
Min#7	5_Min	0	24.744	-4.976	-4.976	-0.321	0.192	-0.862	-1	-4.867	9856.15	5867.19	3	3	100
Max#7	5_Max	0	28.521	-3.586	-4.474	-0.233	0.299	0.262	1	-4.328	9906.04	5899.29	4	3	100
Mean#7	5_Mean	0	26.0877	-4.72617	-4.75069	-0.270024	0.243071	-0.686881	-0.714286	-4.65869	9902.9	5897.28	3.47619	3	100
Std. deviation#7	5_Std. deviation	0	0.922277	0.275582	0.143553	0.0205693	0.0288819	0.391912	0.708338	0.148654	11.1234	7.15844	0.505487	0	0
Variance#7	5_Variance	0	0.850594	0.0759455	0.0206074	0.000423097	0.000834166	0.153595	0.501742	0.0220979	123.73	51.2433	0.255517	0	0
Skewness#7	5_Skewness	0	0.778643	3.54077	0.740659	-0.380732	-0.0361178	2.1151	2.11763	0.319983	-3.86028	-3.8602	0.0989146	0	0
Kurtosis#7	5_Kurtosis	0	0.0451012	13.391	-0.238071	0.226356	-0.805359	2.60029	2.6063	-0.6204	14.5035	14.5029	-2.09229	0	0
Overall sum#7	5_Overall sum	0	1095.68	-198.499	-199.529	-11.341	10.209	-28.849	-30	-195.665	415922	247686	146	126	4200
No. missings#7	5_No. missings	0	0	0	0	0	0	0	0	0	0	0	0	0	0
No. NaNs#7	5_No. NaNs	0	0	0	0	0	0	0	0	0	0	0	0	0	0
No. +∞s#7	5_No. +∞s	0	0	0	0	0	0	0	0	0	0	0	0	0	0
No. -∞s#7	5_No. -∞s	0	0	0	0	0	0	0	0	0	0	0	0	0	0
Row count#7	5_Row count	42	42	42	42	42	42	42	42	42	42	42	42	42	42
Min#8	6-Shogaol_Min	0	50.755	-4.89	-3.783	-1.987	0.1	-1.054	-2	-5.395	1145.52	572.961	5	3	100
Max#8	6-Shogaol_Max	0	57.761	-2.263	-3.783	-1.373	0.412	-0.52	0	-2.699	2720.32	1459.22	5	3	100
Mean#8	6-Shogaol_Mean	0	55.1636	-4.27338	-3.783	-1.73555	0.33616	-0.8601	-1.045	-4.77521	1609.15	828.445	5	3	100
Std. deviation#8	6-Shogaol_Std. deviation	0	1.76513	0.661679	0	0.123059	0.0722307	0.133383	0.569735	0.67027	294.812	164.893	0	0	0
Variance#8	6-Shogaol_Variance	0	3.11569	0.43782	0	0.0151435	0.00521727	0.0177909	0.324598	0.449262	86914.2	27189.5	0	0	0
Skewness#8	6-Shogaol_Skewness	0	-0.400922	1.09011	0	0.223624	-1.14247	0.69775	-0.00717599	1.10475	1.09759	1.14665	0	0	0
Kurtosis#8	6-Shogaol_Kurtosis	0	-1.1904	-0.031109	0	0.0420949	0.288678	-0.334286	0.108252	0.0600397	1.70503	1.86272	0	0	0
Overall sum#8	6-Shogaol_Overall sum	0	11032.7	-854.676	-756.6	-347.109	67.232	-172.02	-209	-955.042	321830	165689	1000	600	20000
No. missings#8	6-Shogaol_No. missings	0	0	0	0	0	0	0	0	0	0	0	0	0	0
No. NaNs#8	6-Shogaol_No. NaNs	0	0	0	0	0	0	0	0	0	0	0	0	0	0
No. +∞s#8	6-Shogaol_No. +∞s	0	0	0	0	0	0	0	0	0	0	0	0	0	0
No. -∞s#8	6-Shogaol_No. -∞s	0	0	0	0	0	0	0	0	0	0	0	0	0	0
Row count#8	6-Shogaol_Row count	200	200	200	200	200	200	200	200	200	200	200	200	200	200

## Sheet: Table4-SMARTCYP
Compound	SMILES standard image	SMILES CYP2C image	SMILES CYP2D6 image	SMILES SMARTCyp processed
4a
4b
4c
4d
4e
4f
5
10
6-Shogaol

## Sheet: Table5-WhichCYP
Compound	1A2	2C9	2C19	2D6	3A4	Binder1A2	Binder2C9	Binder2C19	Binder2D6	Binder3A4	MissingSignatures1a2	MissingSignatures2c9	MissingSignatures2c19	MissingSignatures2d6	MissingSignatures3a4	SensitivityWarning1a2	SensitivityWarning2c9	SensitivityWarning2c19	SensitivityWarning2d6	SensitivityWarning3a4
4a						0	0	1	0	1	5	5	5	5	5	0	0	0	1	0
4b						0	1	1	0	1	9	9	9	9	9	0	0	0	1	0
4c						0	1	1	0	0	13	11	11	11	11	0	0	0	1	0
4d						0	0	0	0	0	10	8	12	10	12	0	0	0	1	0
4e						1	1	1	1	0	5	5	5	5	5	0	0	0	1	0
4f						1	0	1	1	1	5	5	7	5	5	0	0	0	1	0
5						0	0	1	0	1	6	8	6	6	6	0	0	0	1	0
10						1	0	0	1	1	5	5	5	5	5	0	0	0	1	0
6-Shogaol						1	1	1	0	1	4	4	4	4	4	0	0	0	1	0
